# Supplementary material for: Research on the degree of coupling of the Internet development level and agricultural——Ecological efficiency based on 2009–2018 data from 13 major grain-producing areas in China
Source: PLoS One. 2021 Jul 26;16(7):e0254078. doi: 10.1371/journal.pone.0254078 (PMC8312977; doi:10.1371/journal.pone.0254078)
Supplement: S1 File — (XLSX) [file pone.0254078.s001.xlsx]

## Sheet: Slack
Model Name = DEA-Solver Pro5.0/ Undesirable outputs(BadOutput-C) Returns to Scale = Constant (0 =< Sum of Lambda < Infinity)
Workbook Name = C:\Users\Administrator\Desktop\Book111.xlsx
			Excess	Excess	Excess	Excess	Excess	Excess	Excess	Excess	Shortage
No.	DMU	Score	Number of employees in farm	Planting area of crops	Fertilizers consumption	Pesticides usage	Total power of agricultural machinery	Effective irrigation area	Total carbon emissions from fertilizers, pesticides, agricultural membranes, agricultural diesel, agricultural irrigation and agricultural sowin	Quantity of chemical fertilizer, pesticide, total residues of agricultural membrane	Total output value of farm
			S-(1)	S-(2)	S-(3)	S-(4)	S-(5)	S-(6)	S+(1)	S+(2)	S+(3)
1	Hebei	0.432016	416.147	3928.93	135.809	30747.7	5391.45	2306	405.414	89.8139	0
2	Inner Mongolia	0.382421	0	4437.11	109.515	8592.27	1666.23	2178.25	284.373	71.8054	0
3	Liaoning	0.583439	57.4719	1624.25	46.9488	27385.8	0	430.237	166.458	32.5497	0
4	Jilin	0.435278	106.715	3157.28	101.33	19858.3	195.569	777.115	221.782	66.8974	0
5	Heilongjiang	0.422159	0	7947.42	94.3062	43452.2	1320.32	2101.91	420.98	63.5733	0
6	Jiangsu	0.570286	55.929	1993.08	174.375	46752	0	1699.93	267.256	115.618	0
7	Anhui	0.316319	313.434	4542.87	202.886	86461.2	2957.46	2113.69	407.068	136.404	0
8	Jiangxi	0.327113	231.956	3515.38	65.177	75771.5	1609.04	960.7	206.176	46.1256	0
9	Shandong	0.532553	633.346	3002.25	177.806	77863.1	3768.99	1221.12	399.974	120.661	0
10	Henan	0.407858	605.804	4655.75	395.687	70611.2	5256.85	2127.8	584.281	260.95	0
11	Hubei	0.443311	312.286	2302.71	212.493	111040	555.533	756.609	332.826	143.632	0
12	Hunan	0.478914	261.064	2490.9	96.3662	85870.5	1705.36	1034.61	215.661	66.9541	0
13	Sichuang	0.57104	411.055	3407.49	99.5396	29526	46.7659	672.702	235.195	66.5106	0
14	Hebei	0.458235	309.893	3782.81	135.601	26742.3	5510.5	2214.95	392.512	89.4302	0
15	Inner Mongolia	0.407201	91.7298	5052.33	103.194	1435.07	1199.9	2105.66	284.644	67.2657	0
16	Liaoning	0.583445	34.3197	1689.03	49.6014	41412.2	6.36652	410.223	176.187	34.9691	0
17	Jilin	0.450173	94.286	3180.14	105.337	18849	225.654	761.897	225.274	69.4266	0
18	Heilongjiang	0.431365	154.211	8859.01	89.7764	35093.5	636.041	2316.62	422.122	59.9787	0
19	Jiangsu	0.620291	0	1918.29	158.531	36492.7	0	1586.23	237.303	104.701	0
20	Anhui	0.323205	461.555	5692.04	192.241	77231.1	2249.21	1930.89	404.002	128.785	0
21	Jiangxi	0.321985	200.355	3575.56	66.1756	84460.8	2035.28	962.716	213.6	47.2215	0
22	Shandong	0.549546	522.712	2849.88	172.914	71490.8	4136.61	1188.69	392.703	117.206	0
23	Henan	0.430961	361.478	4316.75	412.248	71902.5	5440.41	2051.89	590.273	271.785	0
24	Hubei	0.45156	189.767	2591.95	218.569	111142	782.735	731.148	349.726	147.589	0
25	Hunan	0.503528	138.688	2450.53	95.5646	88015.7	1890.9	980.578	213.508	66.5289	0
26	Sichuang	0.603426	302.989	3101.96	92.0121	28178	101.825	608.25	218.409	61.5613	0
27	Hebei	0.475298	414.086	3568.08	128.754	21967	5454.49	2135.91	362.719	84.7249	0
28	Inner Mongolia	0.427151	0	4367.59	103.291	6755.84	1636.31	2154.86	272.644	67.6802	0
29	Liaoning	0.643204	25.716	1377.46	45.4822	26918	0	353.634	160.873	31.7057	0
30	Jilin	0.45919	88.3268	3032.86	112.114	19922.5	296.327	772.554	228.249	73.8934	0
31	Heilongjiang	0.451067	103.11	8652.7	92.916	36095.3	740.837	2645.07	420.53	62.0634	0
32	Jiangsu	0.649485	0	1728.42	145.842	29657.4	0	1482.42	215.39	96.1058	0
33	Anhui	0.326706	522.724	5529.43	197.128	76512	2372.28	1896.34	404.261	131.946	0
34	Jiangxi	0.334915	207.959	3492.58	65.1221	76153.6	2324.89	925.034	205.517	46.1156	0
35	Shandong	0.572717	507.714	2584.03	159.334	67708.1	4311.55	1072.31	360.323	108.065	0
36	Henan	0.435579	456.294	3901	420.336	73512.6	5556.51	1991.47	585.473	277.116	0
37	Hubei	0.457009	303.326	2268.79	214.47	108910	822.457	704.828	334.366	144.784	0
38	Hunan	0.51333	242.847	2238.45	91.7295	87562.4	1984.45	882.601	200.554	63.9692	0
39	Sichuang	0.626067	306.944	2818.89	86.1644	25931.6	195.728	543.144	204.533	57.6824	0
40	Hebei	0.489618	410.372	3390.28	124.699	21612.2	5484.3	2054.53	357.864	82.0567	0
41	Inner Mongolia	0.423165	105.872	4909.97	103.842	3611.38	1170.59	2064.45	279.923	67.8092	0
42	Liaoning	0.668761	13.8439	1210.94	41.6479	27947.6	0	387.568	151.992	29.2487	0
43	Jilin	0.455341	82.8403	3024.67	119.781	24382.3	401.069	769.216	236.469	79.0714	0
44	Heilongjiang	0.45207	99.2757	8459.73	96.9579	36220.3	1001.23	2990.99	422.533	64.7352	0
45	Jiangsu	0.652868	0	1792.6	139.152	26801.4	0	1578.19	215.066	91.6775	0
46	Anhui	0.327871	494.428	5439.63	199.543	75350.1	2583.67	1916.49	405.889	133.499	0
47	Jiangxi	0.344353	191.562	3451.92	62.6335	76106.1	2650.54	927.207	202.447	44.5016	0
48	Shandong	0.5944	423.949	2362.96	153.584	62240.1	4423.77	1038.25	337.369	103.996	0
49	Henan	0.443419	440.42	3641.36	424.597	71650.8	5787.36	1966.38	580.269	279.795	0
50	Hubei	0.4727	232.338	2096.11	208.551	107619	977.598	724.229	320.781	140.842	0
51	Hunan	0.5246	230.898	2128.34	92.9477	88938.1	2132.71	768.9	200.231	64.8604	0
52	Sichuang	0.653987	267.145	2563.51	79.4816	22489.3	297.587	499.28	189.304	53.1691	0
53	Hebei	0.513416	403.343	3142.15	118.221	20974.1	5490.54	1698.56	345.335	77.8503	0
54	Inner Mongolia	0.453761	95.613	4748.44	108.942	2454.65	1114.93	1793.65	280.804	71.1273	0
55	Liaoning	0.730616	0	1015.48	39.7343	26298.9	0	20.7617	139.371	27.8763	0
56	Jilin	0.491559	73.0202	2985.23	124.666	22542.8	447.139	362.449	237.043	82.1378	0
57	Heilongjiang	0.460431	102.164	8201.42	93.2291	37120.9	1088.79	3451.6	408.911	62.3088	0
58	Jiangsu	0.689686	0	1746.39	124.968	18758	0	1328.54	190.978	81.9872	0
59	Anhui	0.327264	452.961	5301.38	200.107	75043.4	2713.74	2582.88	403.644	133.859	0
60	Jiangxi	0.44203	164.155	3321.26	59.3779	74921.5	0	971.365	195.318	42.3206	0
61	Shandong	0.638396	389.389	2095.82	135.695	54254	4389.63	531.161	297.504	91.8812	0
62	Henan	0.467984	333.209	3267.42	425.95	71098.8	5856.27	1597.14	571.843	280.718	0
63	Hubei	0.493439	162.345	1845.33	198.749	93764.4	1083.35	881.919	297.987	133.756	0
64	Hunan	0.525349	204.97	2087.72	87.6759	89303.1	2291.93	1082.89	195.511	61.4583	0
65	Sichuang	0.680188	237.384	2334.25	71.3571	20769.3	434.849	375.474	172.179	47.7807	0
66	Hebei	0.532675	359.44	2932.24	116.224	18545	5507.31	1671.59	331.241	76.407	0
67	Inner Mongolia	0.44849	99.5603	4826.74	126.718	1217.96	1254.41	1816.32	306.177	82.6895	0
68	Liaoning	0.727538	3.43246	980.907	38.4851	26610.8	0	64.8449	138.174	27.0833	0
69	Jilin	0.495226	59.4118	3027.21	128.485	29170.1	485.584	405.011	239.436	84.9056	0
70	Heilongjiang	0.465709	146.154	7986.57	91.0235	37672.4	1169.37	3301.27	397.448	60.8332	0
71	Jiangsu	0.726773	0	1635.01	110.006	10968.7	0	1305.96	161.093	71.7784	0
72	Anhui	0.346179	414.628	5119.04	196.191	69106.6	2767.89	2522.94	388.225	130.985	0
73	Jiangxi	0.457148	158.897	3292.12	57.1373	68379.7	0	933.299	187.146	40.5263	0
74	Shandong	0.676822	330.938	1748.81	115.592	47430	4367.12	510.959	245.917	78.2357	0
75	Henan	0.478034	369.595	2891.06	424.803	68607.5	5976.63	1597.64	553.054	279.751	0
76	Hubei	0.516242	74.0711	1657.33	190.401	91676.3	1202.22	886.621	284.215	128.229	0
77	Hunan	0.547704	178.66	1926.6	80.5337	87812.3	2398.06	1016.23	181.412	56.7123	0
78	Sichuang	0.709717	194.982	2034.1	63.4476	18672.2	504.647	337.879	153.316	42.5229	0
79	Hebei	0.554425	339.916	2797.07	109.982	13646	5515.01	1638.88	316.885	72.0646	0
80	Inner Mongolia	0.460473	87.9572	4886.88	127.659	1524.46	1284.21	1819.58	312.343	83.3345	0
81	Liaoning	1	0	0	0	0	0	0	0	0	0
82	Jilin	0.500273	45.8754	2966.77	128.271	30481.4	602.171	508.786	237.118	84.8138	0
83	Heilongjiang	0.49803	97.0872	7825.74	85.7359	30556	1240.92	3418.66	378.928	56.97	0
84	Jiangsu	0.769278	0	1579.52	93.9981	2893.93	0	1233.25	126.153	60.7737	0
85	Anhui	0.366626	381.524	4936.56	186.377	63982.2	2806.8	2502.92	369.519	124.32	0
86	Jiangxi	0.475581	179.081	3174.49	52.354	65680.2	0	891.113	175.031	37.2528	0
87	Shandong	0.728044	262.455	1300.83	94.4248	36964.9	4208.22	367.09	194.998	63.8086	0
88	Henan	0.506544	284.855	2294.45	419.367	64058.9	5901.91	1510.94	519.498	275.895	0
89	Hubei	0.561173	272.915	2890.77	150.329	65368.7	0	612.311	235.61	100.509	0
90	Hunan	0.581662	123.952	1578.22	71.8737	84283.7	2476	936.067	159.148	50.8797	0
91	Sichuang	0.728821	152.829	1841.62	57.8181	17059.1	646.686	341.478	140.613	38.7754	0
92	Hebei	0.609855	10.6507	3.86585	124.766	36556.6	3349.55	1876.3	255.22	83.2519	0
93	Inner Mongolia	0.476046	85.2332	6201.12	130.011	22.3126	739.629	1828.7	353.909	84.7752	0
94	Liaoning	0.839568	0	167.799	22.6362	15356.8	0	112.434	73.3516	15.9612	0
95	Jilin	0.516151	68.1411	3207.11	125.216	25033.7	419.799	482.132	236.524	82.5234	0
96	Heilongjiang	0.518441	55.1249	10120	74.0793	27251.8	1206.04	3706.5	434.129	49.1624	0
97	Jiangsu	0.815036	0	1188.91	69.956	4562.58	0	923.184	99.009	45.4106	0
98	Anhui	0.381806	379.642	4675.81	170.869	57461.6	2998.95	2492.68	341.626	113.879	0
99	Jiangxi	0.506319	4.71672	2191.33	56.933	73643	536.516	976.189	168.804	40.7815	0
100	Shandong	0.820052	201.037	1066.66	68.9714	28899	195.587	334.029	146.805	46.7028	0
101	Henan	0.549752	245.065	2056.43	400.759	58601.2	3704.12	1324.96	484.78	263.449	0
102	Hubei	0.614995	115.144	1908.92	142.803	67187.5	0	597.836	206.464	95.7483	0
103	Hunan	0.598864	241.346	924.295	64.963	79107	2546.09	870.251	127.611	46.1009	0
104	Sichuang	0.85028	75.8748	758.657	35.324	11455.7	84.8502	149.497	75.1783	23.7654	0
105	Hebei	0.691307	238.522	1948.2	77.8618	2187.67	1531.45	1433.64	199.415	50.3921	0
106	Inner Mongolia	0.476627	80.2766	6161.64	126.749	2170.09	801.416	1826.4	343.712	82.7256	0
107	Liaoning	0.954886	0	78.4291	4.71392	4497.25	0	32.3372	19.9614	3.40132	0
108	Jilin	0.736908	0	1758.42	65.843	16198.3	394.58	0	128.088	43.5985	0
109	Heilongjiang	0.529056	86.1283	9864.97	65.1521	25731.8	1203.99	3713.53	412.696	43.2075	0
110	Jiangsu	0.899847	0	415.1	30.4345	1435.85	0	382.159	112.932	19.7005	0
111	Anhui	0.419627	332.896	4431.38	155.699	49028.9	2274.13	2473.71	312.61	103.558	0
112	Jiangxi	0.551171	0	2081.46	43.7739	66770.3	462.245	902.136	147.146	31.843	0
113	Shandong	0.90737	71.0997	446.524	35.4197	15660.3	119.488	151.529	72.5626	24.0113	0
114	Henan	0.597362	82.5949	1243.95	376.748	48782	3579.88	1159.77	421.45	247.212	0
115	Hubei	0.666656	29.8507	1618.84	124.863	57773	0	513.676	173.169	83.5641	0
116	Hunan	0.665367	0	955.027	55.4134	72149.3	2396.29	778.72	109.184	39.4677	0
117	Sichuang	0.915198	65.4416	385.747	17.2133	6746.55	20.3711	70.4693	39.6779	11.6873	0
118	Hebei	1	0	0	0	0	0	0	0	0	0
119	Inner Mongolia	0.559573	0	5038.61	98.9324	0	1346.93	1523.41	292.464	64.6759	0
120	Liaoning	1	0	0	0	0	0	0	0	0	0
121	Jilin	1	0	0	0	0	0	0	0	0	0
122	Heilongjiang	0.569411	80.3355	9549.55	51.1998	14102.7	1266.9	3697.57	379.588	33.4783	0
123	Jiangsu	1	0	0	0	0	0	0	0	0	0
124	Anhui	0.434739	314.152	4385.11	145.358	42748.6	2419.77	2465.03	297.983	96.5016	0
125	Jiangxi	0.610197	0	1984.08	26.7075	53813.6	359.799	829.294	118.418	20.0417	0
126	Shandong	1	0	0	0	0	0	0	0	0	0
127	Henan	0.629725	46.9085	810.251	350.988	39088.1	3514.04	1027.08	372.379	229.878	0
128	Hubei	0.735278	0	1354.94	90.734	45024.3	0	411.833	115.255	60.5843	0
129	Hunan	0.70685	285.67	2400.01	25.8874	47189.3	968.601	464.386	74.2567	18.6124	0
130	Sichuang	1	0	0	0	0	0	0	0	0	0

## Sheet: WeightedData
Model Name = DEA-Solver Pro5.0/ Undesirable outputs(BadOutput-C) Returns to Scale = Constant (0 =< Sum of Lambda < Infinity)
Workbook Name = C:\Users\Administrator\Desktop\Book111.xlsx
No.	DMU	Score		VX(1) Number of employees in farm	VX(2) Planting area of crops	VX(3) Fertilizers consumption	VX(4) Pesticides usage	VX(5) Total power of agricultural machinery	VX(6) Effective irrigation area		UY(1) Total carbon emissions from fertilizers, pesticides, agricultural membranes, agricultural diesel, agricultural irrigation and agricultural sowin	UY(2) Quantity of chemical fertilizer, pesticide, total residues of agricultural membrane	UY(3) Total output value of farm
1	Hebei	0.432016		0.166667	0.166667	0.166667	0.166667	0.166667	0.166667		0.108004	0.108004	0.648024
2	Inner Mongolia	0.382421		0.189587	0.166667	0.166667	0.166667	0.166667	0.166667		0.0956053	0.0956053	0.596552
3	Liaoning	0.583439		0.166667	0.166667	0.166667	0.166667	0.262181	0.166667		0.14586	0.14586	0.970672
4	Jilin	0.435278		0.166667	0.166667	0.166667	0.166667	0.166667	0.166667		0.108819	0.108819	0.652917
5	Heilongjiang	0.422159		0.179974	0.166667	0.166667	0.166667	0.166667	0.166667		0.10554	0.10554	0.646546
6	Jiangsu	0.570286		0.166667	0.166667	0.166667	0.166667	0.186938	0.166667		0.142571	0.142571	0.8757
7	Anhui	0.316319		0.166667	0.166667	0.166667	0.166667	0.166667	0.166667		0.0790797	0.0790797	0.474478
8	Jiangxi	0.327113		0.166667	0.166667	0.166667	0.166667	0.166667	0.166667		0.0817783	0.0817783	0.49067
9	Shandong	0.532553		0.166667	0.166667	0.166667	0.166667	0.166667	0.166667		0.133138	0.133138	0.798829
10	Henan	0.407858		0.166667	0.166667	0.166667	0.166667	0.166667	0.166667		0.101964	0.101964	0.611786
11	Hubei	0.443311		0.166667	0.166667	0.166667	0.166667	0.166667	0.166667		0.110828	0.110828	0.664967
12	Hunan	0.478914		0.166667	0.166667	0.166667	0.166667	0.166667	0.166667		0.119729	0.119729	0.718372
13	Sichuang	0.57104		0.166667	0.166667	0.166667	0.166667	0.166667	0.166667		0.14276	0.14276	0.85656
14	Hebei	0.458235		0.166667	0.166667	0.166667	0.166667	0.166667	0.166667		0.114559	0.114559	0.687353
15	Inner Mongolia	0.407201		0.166667	0.166667	0.166667	0.166667	0.166667	0.166667		0.1018	0.1018	0.610802
16	Liaoning	0.583445		0.166667	0.166667	0.166667	0.166667	0.166667	0.166667		0.145861	0.145861	0.875167
17	Jilin	0.450173		0.166667	0.166667	0.166667	0.166667	0.166667	0.166667		0.112543	0.112543	0.675259
18	Heilongjiang	0.431365		0.166667	0.166667	0.166667	0.166667	0.166667	0.166667		0.107841	0.107841	0.647048
19	Jiangsu	0.620291		0.282742	0.166667	0.166667	0.166667	0.449064	0.166667		0.155073	0.155073	1.32891
20	Anhui	0.323205		0.166667	0.166667	0.166667	0.166667	0.166667	0.166667		0.0808013	0.0808013	0.484808
21	Jiangxi	0.321985		0.166667	0.166667	0.166667	0.166667	0.166667	0.166667		0.0804964	0.0804964	0.482978
22	Shandong	0.549546		0.166667	0.166667	0.166667	0.166667	0.166667	0.166667		0.137386	0.137386	0.824319
23	Henan	0.430961		0.166667	0.166667	0.166667	0.166667	0.166667	0.166667		0.10774	0.10774	0.646442
24	Hubei	0.45156		0.166667	0.166667	0.166667	0.166667	0.166667	0.166667		0.11289	0.11289	0.67734
25	Hunan	0.503528		0.166667	0.166667	0.166667	0.166667	0.166667	0.166667		0.125882	0.125882	0.755291
26	Sichuang	0.603426		0.166667	0.166667	0.166667	0.166667	0.166667	0.166667		0.150856	0.150856	0.905139
27	Hebei	0.475298		0.166667	0.166667	0.166667	0.166667	0.166667	0.166667		0.118825	0.118825	0.712947
28	Inner Mongolia	0.427151		0.184069	0.166667	0.166667	0.166667	0.166667	0.166667		0.106788	0.106788	0.658128
29	Liaoning	0.643204		0.166667	0.166667	0.166667	0.166667	0.269416	0.166667		0.160801	0.160801	1.06755
30	Jilin	0.45919		0.166667	0.166667	0.166667	0.166667	0.166667	0.166667		0.114797	0.114797	0.688784
31	Heilongjiang	0.451067		0.166667	0.166667	0.166667	0.166667	0.166667	0.166667		0.112767	0.112767	0.6766
32	Jiangsu	0.649485		0.304136	0.166667	0.166667	0.166667	0.483805	0.166667		0.162371	0.162371	1.42884
33	Anhui	0.326706		0.166667	0.166667	0.166667	0.166667	0.166667	0.166667		0.0816765	0.0816765	0.490059
34	Jiangxi	0.334915		0.166667	0.166667	0.166667	0.166667	0.166667	0.166667		0.0837286	0.0837286	0.502372
35	Shandong	0.572717		0.166667	0.166667	0.166667	0.166667	0.166667	0.166667		0.143179	0.143179	0.859076
36	Henan	0.435579		0.166667	0.166667	0.166667	0.166667	0.166667	0.166667		0.108895	0.108895	0.653369
37	Hubei	0.457009		0.166667	0.166667	0.166667	0.166667	0.166667	0.166667		0.114252	0.114252	0.685513
38	Hunan	0.51333		0.166667	0.166667	0.166667	0.166667	0.166667	0.166667		0.128332	0.128332	0.769994
39	Sichuang	0.626067		0.166667	0.166667	0.166667	0.166667	0.166667	0.166667		0.156517	0.156517	0.939101
40	Hebei	0.489618		0.166667	0.166667	0.166667	0.166667	0.166667	0.166667		0.122404	0.122404	0.734427
41	Inner Mongolia	0.423165		0.166667	0.166667	0.166667	0.166667	0.166667	0.166667		0.105791	0.105791	0.634747
42	Liaoning	0.668761		0.166667	0.166667	0.166667	0.166667	0.271401	0.166667		0.16719	0.16719	1.10788
43	Jilin	0.455341		0.166667	0.166667	0.166667	0.166667	0.166667	0.166667		0.113835	0.113835	0.683011
44	Heilongjiang	0.45207		0.166667	0.166667	0.166667	0.166667	0.166667	0.166667		0.113017	0.113017	0.678105
45	Jiangsu	0.652868		0.305124	0.166667	0.166667	0.166667	0.506271	0.166667		0.163217	0.163217	1.45736
46	Anhui	0.327871		0.166667	0.166667	0.166667	0.166667	0.166667	0.166667		0.0819676	0.0819676	0.491806
47	Jiangxi	0.344353		0.166667	0.166667	0.166667	0.166667	0.166667	0.166667		0.0860883	0.0860883	0.51653
48	Shandong	0.5944		0.166667	0.166667	0.166667	0.166667	0.166667	0.166667		0.1486	0.1486	0.8916
49	Henan	0.443419		0.166667	0.166667	0.166667	0.166667	0.166667	0.166667		0.110855	0.110855	0.665129
50	Hubei	0.4727		0.166667	0.166667	0.166667	0.166667	0.166667	0.166667		0.118175	0.118175	0.70905
51	Hunan	0.5246		0.166667	0.166667	0.166667	0.166667	0.166667	0.166667		0.13115	0.13115	0.786899
52	Sichuang	0.653987		0.166667	0.166667	0.166667	0.166667	0.166667	0.166667		0.163497	0.163497	0.980981
53	Hebei	0.513416		0.166667	0.166667	0.166667	0.166667	0.166667	0.166667		0.128354	0.128354	0.770124
54	Inner Mongolia	0.453761		0.166667	0.166667	0.166667	0.166667	0.166667	0.166667		0.11344	0.11344	0.680642
55	Liaoning	0.730616		0.287075	0.166667	0.166667	0.166667	0.565854	0.166667		0.182654	0.182654	1.61552
56	Jilin	0.491559		0.166667	0.166667	0.166667	0.166667	0.166667	0.166667		0.12289	0.12289	0.737338
57	Heilongjiang	0.460431		0.166667	0.166667	0.166667	0.166667	0.166667	0.166667		0.115108	0.115108	0.690647
58	Jiangsu	0.689686		0.309585	0.166667	0.166667	0.166667	0.547143	0.166667		0.172422	0.172422	1.55792
59	Anhui	0.327264		0.166667	0.166667	0.166667	0.166667	0.166667	0.166667		0.0818161	0.0818161	0.490896
60	Jiangxi	0.44203		0.166667	0.166667	0.166667	0.166667	0.173208	0.166667		0.110508	0.110508	0.669586
61	Shandong	0.638396		0.166667	0.166667	0.166667	0.166667	0.166667	0.166667		0.159599	0.159599	0.957595
62	Henan	0.467984		0.166667	0.166667	0.166667	0.166667	0.166667	0.166667		0.116996	0.116996	0.701976
63	Hubei	0.493439		0.166667	0.166667	0.166667	0.166667	0.166667	0.166667		0.12336	0.12336	0.740159
64	Hunan	0.525349		0.166667	0.166667	0.166667	0.166667	0.166667	0.166667		0.131337	0.131337	0.788023
65	Sichuang	0.680188		0.166667	0.166667	0.166667	0.166667	0.166667	0.166667		0.170047	0.170047	1.02028
66	Hebei	0.532675		0.166667	0.166667	0.166667	0.166667	0.166667	0.166667		0.133169	0.133169	0.799013
67	Inner Mongolia	0.44849		0.166667	0.166667	0.166667	0.166667	0.166667	0.166667		0.112123	0.112123	0.672735
68	Liaoning	0.727538		0.166667	0.166667	0.166667	0.166667	0.284903	0.166667		0.181885	0.181885	1.20954
69	Jilin	0.495226		0.166667	0.166667	0.166667	0.166667	0.166667	0.166667		0.123807	0.123807	0.742839
70	Heilongjiang	0.465709		0.166667	0.166667	0.166667	0.166667	0.166667	0.166667		0.116427	0.116427	0.698563
71	Jiangsu	0.726773		0.310744	0.166667	0.166667	0.166667	0.593641	0.166667		0.181693	0.181693	1.66121
72	Anhui	0.346179		0.166667	0.166667	0.166667	0.166667	0.166667	0.166667		0.0865447	0.0865447	0.519268
73	Jiangxi	0.457148		0.166667	0.166667	0.166667	0.166667	0.182399	0.166667		0.114287	0.114287	0.701454
74	Shandong	0.676822		0.166667	0.166667	0.166667	0.166667	0.166667	0.166667		0.169205	0.169205	1.01523
75	Henan	0.478034		0.166667	0.166667	0.166667	0.166667	0.166667	0.166667		0.119508	0.119508	0.717051
76	Hubei	0.516242		0.166667	0.166667	0.166667	0.166667	0.166667	0.166667		0.129061	0.129061	0.774363
77	Hunan	0.547704		0.166667	0.166667	0.166667	0.166667	0.166667	0.166667		0.136926	0.136926	0.821555
78	Sichuang	0.709717		0.166667	0.166667	0.166667	0.166667	0.166667	0.166667		0.177429	0.177429	1.06458
79	Hebei	0.554425		0.166667	0.166667	0.166667	0.166667	0.166667	0.166667		0.138606	0.138606	0.831638
80	Inner Mongolia	0.460473		0.166667	0.166667	0.166667	0.166667	0.166667	0.166667		0.115118	0.115118	0.690709
81	Liaoning	1		0.827565	0.166667	0.166667	0.166667	0.979606	2.26698		0.25	0.25	5.07415
82	Jilin	0.500273		0.166667	0.166667	0.166667	0.166667	0.166667	0.166667		0.125068	0.125068	0.75041
83	Heilongjiang	0.49803		0.166667	0.166667	0.166667	0.166667	0.166667	0.166667		0.124507	0.124507	0.747045
84	Jiangsu	0.769278		0.675245	0.166667	0.166667	0.166667	0.819524	0.166667		0.192319	0.192319	2.31535
85	Anhui	0.366626		0.166667	0.166667	0.166667	0.166667	0.166667	0.166667		0.0916565	0.0916565	0.549939
86	Jiangxi	0.475581		0.166667	0.166667	0.166667	0.166667	0.172088	0.166667		0.118895	0.118895	0.718792
87	Shandong	0.728044		0.166667	0.166667	0.166667	0.166667	0.166667	0.166667		0.182011	0.182011	1.09207
88	Henan	0.506544		0.166667	0.166667	0.166667	0.166667	0.166667	0.166667		0.126636	0.126636	0.759816
89	Hubei	0.561173		0.166667	0.166667	0.166667	0.166667	0.178657	0.166667		0.140293	0.140293	0.853751
90	Hunan	0.581662		0.166667	0.166667	0.166667	0.166667	0.166667	0.166667		0.145416	0.145416	0.872493
91	Sichuang	0.728821		0.166667	0.166667	0.166667	0.166667	0.166667	0.166667		0.182205	0.182205	1.09323
92	Hebei	0.609855		0.166667	0.166667	0.166667	0.166667	0.166667	0.166667		0.152464	0.152464	0.914783
93	Inner Mongolia	0.476046		0.166667	0.166667	0.166667	0.166667	0.166667	0.166667		0.119011	0.119011	0.714069
94	Liaoning	0.839568		0.413951	0.166667	0.166667	0.166667	0.5055	0.166667		0.209892	0.209892	1.84547
95	Jilin	0.516151		0.166667	0.166667	0.166667	0.166667	0.166667	0.166667		0.129038	0.129038	0.774227
96	Heilongjiang	0.518441		0.166667	0.166667	0.166667	0.166667	0.166667	0.166667		0.12961	0.12961	0.777661
97	Jiangsu	0.815036		0.648699	0.166667	0.166667	0.166667	0.860823	0.166667		0.203759	0.203759	2.39874
98	Anhui	0.381806		0.166667	0.166667	0.166667	0.166667	0.166667	0.166667		0.0954514	0.0954514	0.572709
99	Jiangxi	0.506319		0.166667	0.166667	0.166667	0.166667	0.166667	0.166667		0.12658	0.12658	0.759478
100	Shandong	0.820052		0.166667	0.166667	0.166667	0.166667	0.166667	0.166667		0.205013	0.205013	1.23008
101	Henan	0.549752		0.166667	0.166667	0.166667	0.166667	0.166667	0.166667		0.137438	0.137438	0.824628
102	Hubei	0.614995		0.166667	0.166667	0.166667	0.166667	0.166685	0.166667		0.153749	0.153749	0.922512
103	Hunan	0.598864		0.166667	0.166667	0.166667	0.166667	0.166667	0.166667		0.149716	0.149716	0.898295
104	Sichuang	0.85028		0.166667	0.166667	0.166667	0.166667	0.166667	0.166667		0.21257	0.21257	1.27542
105	Hebei	0.691307		0.166667	0.166667	0.166667	0.166667	0.166667	0.166667		0.172827	0.172827	1.03696
106	Inner Mongolia	0.476627		0.166667	0.166667	0.166667	0.166667	0.166667	0.166667		0.119157	0.119157	0.714941
107	Liaoning	0.954886		0.377875	0.166667	0.166667	0.166667	0.548527	0.166667		0.238721	0.238721	2.0254
108	Jilin	0.736908		12.6642	0.166667	0.166667	0.166667	0.166667	5.0491		0.184227	0.184227	18.4853
109	Heilongjiang	0.529056		0.166667	0.166667	0.166667	0.166667	0.166667	0.166667		0.132264	0.132264	0.793584
110	Jiangsu	0.899847		0.643536	0.166667	0.166667	0.166667	0.905284	0.166667		0.224962	0.224962	2.56526
111	Anhui	0.419627		0.166667	0.166667	0.166667	0.166667	0.166667	0.166667		0.104907	0.104907	0.629441
112	Jiangxi	0.551171		0.171288	0.166667	0.166667	0.166667	0.166667	0.166667		0.137793	0.137793	0.831378
113	Shandong	0.90737		0.166667	0.166667	0.166667	0.166667	0.166667	0.166667		0.226843	0.226843	1.36106
114	Henan	0.597362		0.166667	0.166667	0.166667	0.166667	0.166667	0.166667		0.149341	0.149341	0.896043
115	Hubei	0.666656		0.166667	0.166667	0.166667	0.166667	0.18032	0.166667		0.166664	0.166664	1.01364
116	Hunan	0.665367		0.16974	0.166667	0.166667	0.166667	0.166667	0.166667		0.166342	0.166342	1.00112
117	Sichuang	0.915198		0.166667	0.166667	0.166667	0.166667	0.166667	0.166667		0.228799	0.228799	1.3728
118	Hebei	1		370.067	187.04	0.166667	603.115	0.166667	0.166667		0.25	0.25	1161.22
119	Inner Mongolia	0.559573		0.803776	0.166667	0.166667	1.16627	0.166667	0.166667		0.139893	0.139893	2.47608
120	Liaoning	1		0.402334	0.166667	0.166667	0.166667	0.577034	0.166667		0.25	0.25	2.14604
121	Jilin	1		14.9311	0.166667	0.166667	0.166667	0.166667	5.81484		0.25	0.25	21.9126
122	Heilongjiang	0.569411		0.166667	0.166667	0.166667	0.166667	0.166667	0.166667		0.142353	0.142353	0.854117
123	Jiangsu	1		1.26191	0.166667	0.166667	0.166667	0.166667	0.166667		0.25	0.25	2.59524
124	Anhui	0.434739		0.166667	0.166667	0.166667	0.166667	0.166667	0.166667		0.108685	0.108685	0.652108
125	Jiangxi	0.610197		0.17746	0.166667	0.166667	0.166667	0.166667	0.166667		0.152549	0.152549	0.926089
126	Shandong	1		0.166667	0.166667	0.166667	0.166667	0.166667	0.166667		0.25	0.25	1.5
127	Henan	0.629725		0.166667	0.166667	0.166667	0.166667	0.166667	0.166667		0.157431	0.157431	0.944588
128	Hubei	0.735278		0.36613	0.166667	0.166667	0.166667	0.53976	0.166667		0.183819	0.183819	1.67547
129	Hunan	0.70685		0.166667	0.166667	0.166667	0.166667	0.166667	0.166667		0.176712	0.176712	1.06027
130	Sichuang	1		0.435593	0.166667	0.166667	0.166667	0.166667	0.166667		0.25	0.25	1.76893

## Sheet: Weight
Model Name = DEA-Solver Pro5.0/ Undesirable outputs(BadOutput-C) Returns to Scale = Constant (0 =< Sum of Lambda < Infinity)
Workbook Name = C:\Users\Administrator\Desktop\Book111.xlsx
No.	DMU	Score		V(1) Number of employees in farm	V(2) Planting area of crops	V(3) Fertilizers consumption	V(4) Pesticides usage	V(5) Total power of agricultural machinery	V(6) Effective irrigation area		U(1) Total carbon emissions from fertilizers, pesticides, agricultural membranes, agricultural diesel, agricultural irrigation and agricultural sowin	U(2) Quantity of chemical fertilizer, pesticide, total residues of agricultural membrane	U(3) Total output value of farm
1	Hebei	0.432016		0.000212796	1.91957e-05	0.000527093	0	1.69014e-05	3.66059e-05		0.000127461	0.000511762	0.000356321
2	Inner Mongolia	0.382421		0.000729102	2.40577e-05	0.000972384	0	5.76382e-05	5.6501e-05		0.000212272	0.000845781	0.000854683
3	Liaoning	0.583439		0.000707455	4.25268e-05	0.0012475	0	0.000122349	0.000110405		0.000384919	0.00160678	0.00110987
4	Jilin	0.435278		0.000653601	3.28246e-05	0.000956755	0	8.32875e-05	9.89237e-05		0.000271842	0.000939164	0.000888746
5	Heilongjiang	0.422159		0.000413593	1.37409e-05	0.000837942	0	4.90009e-05	4.89347e-05		0.000150534	0.000791908	0.000549186
6	Jiangsu	0.570286		0.000291428	2.20511e-05	0.000484496	0	4.90573e-05	4.37021e-05		0.000203335	0.000622154	0.0004853
7	Anhui	0.316319		0.00021201	1.84443e-05	0.000532822	0	3.26228e-05	4.78364e-05		0.000112474	0.000377274	0.000380899
8	Jiangxi	0.327113		0.000443656	3.09997e-05	0.0012273	0	4.96194e-05	9.056e-05		0.000215663	0.000873822	0.000689143
9	Shandong	0.532553		0.000135081	1.5463e-05	0.000352435	0	1.50412e-05	3.40351e-05		0.000118564	0.000417393	0.000268509
10	Henan	0.407858		0.000103655	1.17525e-05	0.000265097	0	1.6976e-05	3.31148e-05		8.41397e-05	0.000245025	0.000231669
11	Hubei	0.443311		0.000193365	2.2141e-05	0.000489764	0	5.45161e-05	7.0919e-05		0.000163694	0.000484487	0.000459085
12	Hunan	0.478914		0.00019779	2.07832e-05	0.000719632	0	3.8293e-05	6.12587e-05		0.000206471	0.0007625	0.000468718
13	Sichuang	0.57104		0.000158803	1.75872e-05	0.000672043	0	5.64455e-05	6.60406e-05		0.000224805	0.000863189	0.00050909
14	Hebei	0.458235		0.000241187	1.91167e-05	0.000516156	0	1.64183e-05	3.66461e-05		0.000134558	0.000532084	0.000364008
15	Inner Mongolia	0.407201		0.000687782	2.3801e-05	0.000940557	0	5.49402e-05	5.50509e-05		0.000218479	0.000870083	0.000818649
16	Liaoning	0.583445		0.000762864	4.09118e-05	0.00118963	0	7.41169e-05	0.000108401		0.000366579	0.00152276	0.000959214
17	Jilin	0.450173		0.000661598	3.19199e-05	0.000911743	0	7.77001e-05	9.65176e-05		0.000271156	0.000926398	0.000864653
18	Heilongjiang	0.431365		0.000407673	1.37104e-05	0.000775555	0	4.46074e-05	4.30085e-05		0.000147999	0.000748552	0.000512936
19	Jiangsu	0.620291		0.000565925	2.18734e-05	0.000488615	0	0.000114054	4.36334e-05		0.000219705	0.000682468	0.000709641
20	Anhui	0.323205		0.000231121	1.84093e-05	0.000521159	0	3.08083e-05	4.73512e-05		0.000112771	0.000376679	0.000376986
21	Jiangxi	0.321985		0.000482118	3.05379e-05	0.00121124	0	4.3802e-05	8.99734e-05		0.000207154	0.00084536	0.000670729
22	Shandong	0.549546		0.000146451	1.54061e-05	0.000350656	0	1.4332e-05	3.3634e-05		0.000121204	0.000428769	0.000270395
23	Henan	0.430961		0.000118514	1.1697e-05	0.000254375	0	1.63464e-05	3.28019e-05		8.65657e-05	0.000248482	0.000234778
24	Hubei	0.45156		0.000219751	2.08396e-05	0.000475105	0	4.94413e-05	7.00339e-05		0.000159933	0.000479045	0.000451982
25	Hunan	0.503528		0.000223648	2.02854e-05	0.000704424	0	3.58307e-05	6.08495e-05		0.000212153	0.000784507	0.000472536
26	Sichuang	0.603426		0.000171146	1.75831e-05	0.000672043	0	5.28245e-05	6.52801e-05		0.000236258	0.00091179	0.000512003
27	Hebei	0.475298		0.00020423	1.89962e-05	0.000510777	0	1.61043e-05	3.62587e-05		0.000140341	0.000546362	0.000357977
28	Inner Mongolia	0.427151		0.000669472	2.34415e-05	0.000942152	0	5.25315e-05	5.42464e-05		0.00022895	0.000914158	0.000811263
29	Liaoning	0.643204		0.000661924	4.02023e-05	0.0011526	0	0.000112261	0.000104927		0.00039575	0.00163662	0.00105412
30	Jilin	0.45919		0.000647504	3.19144e-05	0.000853825	0	7.07714e-05	9.22084e-05		0.000265858	0.000884892	0.000822281
31	Heilongjiang	0.451067		0.000439979	1.36356e-05	0.000729714	0	4.06722e-05	3.84672e-05		0.000149866	0.000736489	0.000495347
32	Jiangsu	0.649485		0.000589586	2.1749e-05	0.000494267	0	0.000117826	4.3654e-05		0.000229787	0.000723034	0.000731478
33	Anhui	0.326706		0.000210306	1.84715e-05	0.00050551	0	2.94615e-05	4.69788e-05		0.000112032	0.00036951	0.000366658
34	Jiangxi	0.334915		0.000460461	3.03759e-05	0.00118371	0	3.96825e-05	8.92363e-05		0.000214184	0.000863414	0.000658449
35	Shandong	0.572717		0.00014528	1.53392e-05	0.000351914	0	1.3776e-05	3.34209e-05		0.000126681	0.000448467	0.000271144
36	Henan	0.435579		0.000107812	1.16889e-05	0.00024739	0	1.58492e-05	3.23599e-05		8.58895e-05	0.000244236	0.000227542
37	Hubei	0.457009		0.000183705	2.08084e-05	0.000469616	0	4.66697e-05	6.78693e-05		0.000160336	0.000479423	0.00043073
38	Hunan	0.51333		0.000187004	1.98365e-05	0.000687285	0	3.37683e-05	6.0334e-05		0.000211554	0.000780687	0.000450629
39	Sichuang	0.626067		0.000163931	1.74235e-05	0.000663482	0	4.86462e-05	6.40828e-05		0.00024116	0.000933884	0.000502091
40	Hebei	0.489618		0.000201601	1.89786e-05	0.000506124	0	1.57921e-05	3.62075e-05		0.000142478	0.000557509	0.000356047
41	Inner Mongolia	0.423165		0.000597031	2.3297e-05	0.000881834	0	5.08037e-05	5.33299e-05		0.000216541	0.000846069	0.000739336
42	Liaoning	0.668761		0.000633033	3.95826e-05	0.00113456	0	0.000107405	9.81085e-05		0.000404197	0.00167377	0.00102524
43	Jilin	0.455341		0.00064174	3.13572e-05	0.000806322	0	6.52392e-05	8.99977e-05		0.000253299	0.000827989	0.000779437
44	Heilongjiang	0.45207		0.000426299	1.36199e-05	0.000693577	0	3.66067e-05	3.48931e-05		0.000146073	0.000701682	0.000469233
45	Jiangsu	0.652868		0.000603481	2.17819e-05	0.000503525	0	0.000120123	4.24121e-05		0.000231685	0.00074035	0.000743007
46	Anhui	0.327871		0.000217292	1.85813e-05	0.00049975	0	2.82352e-05	4.64887e-05		0.000111662	0.000366707	0.000364161
47	Jiangxi	0.344353		0.000473969	3.01665e-05	0.00117952	0	3.62342e-05	8.73927e-05		0.000217851	0.00088415	0.000651285
48	Shandong	0.5944		0.000154229	1.5337e-05	0.00034992	0	1.34193e-05	3.29504e-05		0.000131739	0.000463111	0.000274041
49	Henan	0.443419		0.000106994	1.16859e-05	0.000243522	0	1.53289e-05	3.20168e-05		8.66062e-05	0.000244807	0.000225896
50	Hubei	0.4727		0.000193412	2.06299e-05	0.000469616	0	4.33779e-05	6.53877e-05		0.000165294	0.000495884	0.000427499
51	Hunan	0.5246		0.000184684	1.95804e-05	0.000669075	0	3.2118e-05	6.13693e-05		0.000211263	0.000776681	0.00044465
52	Sichuang	0.653987		0.000164467	1.72586e-05	0.000658762	0	4.51182e-05	6.25931e-05		0.000248992	0.000968961	0.000498842
53	Hebei	0.513416		0.000199284	1.90494e-05	0.000503525	0	1.54856e-05	3.8323e-05		0.000148109	0.000581192	0.000359002
54	Inner Mongolia	0.453761		0.000583176	2.31122e-05	0.000823452	0	4.85824e-05	5.63482e-05		0.000222534	0.000846982	0.000722381
55	Liaoning	0.730616		0.00109093	3.95996e-05	0.00109794	0	0.00021499	0.000118388		0.000435583	0.00177106	0.00141624
56	Jilin	0.491559		0.000639786	3.07895e-05	0.000768758	0	6.10501e-05	0.000110368		0.000265557	0.000853073	0.000793802
57	Heilongjiang	0.460431		0.000405513	1.36603e-05	0.000680272	0	3.43692e-05	3.11987e-05		0.000147436	0.000700576	0.000451371
58	Jiangsu	0.689686		0.000629025	2.16912e-05	0.000509996	0	0.000124193	4.403e-05		0.00024469	0.00079221	0.000769079
59	Anhui	0.327264		0.000226951	1.86311e-05	0.000492514	0	2.71431e-05	3.87102e-05		0.000110198	0.000360745	0.000352091
60	Jiangxi	0.44203		0.000487967	3.0016e-05	0.00117702	0	8.59976e-05	8.35171e-05		0.000277771	0.00113283	0.000802371
61	Shandong	0.638396		0.000155016	1.51841e-05	0.000352584	0	1.30824e-05	3.52435e-05		0.000142102	0.000501314	0.000281845
62	Henan	0.467984		0.000111386	1.16359e-05	0.000239326	0	1.49477e-05	3.35406e-05		8.99806e-05	0.000253875	0.000229025
63	Hubei	0.493439		0.000203009	2.05604e-05	0.000473619	0	4.08387e-05	5.97072e-05		0.000173633	0.000523253	0.000426435
64	Hunan	0.525349		0.000186154	1.92678e-05	0.000671501	0	3.06711e-05	5.40371e-05		0.000209187	0.000780055	0.000433158
65	Sichuang	0.680188		0.000164954	1.72137e-05	0.000663746	0	4.2161e-05	6.36983e-05		0.00025911	0.00101526	0.00050086
66	Hebei	0.532675		0.000206822	1.91283e-05	0.000496623	0	1.52306e-05	3.78427e-05		0.000153299	0.00059494	0.000361269
67	Inner Mongolia	0.44849		0.000565215	2.26572e-05	0.000748391	0	4.58808e-05	5.53361e-05		0.000207127	0.000761739	0.000695219
68	Liaoning	0.727538		0.000628503	4.00247e-05	0.00109938	0	0.000104352	0.000113071		0.000434419	0.00176558	0.00104466
69	Jilin	0.495226		0.000642835	2.96808e-05	0.000735186	0	5.70952e-05	0.00010235		0.000257903	0.000820403	0.000750214
70	Heilongjiang	0.465709		0.000351973	1.36323e-05	0.000661638	0	3.23279e-05	3.14157e-05		0.000147082	0.000689129	0.000430704
71	Jiangsu	0.726773		0.000648002	2.17053e-05	0.000515039	0	0.000127665	4.28394e-05		0.000258449	0.000843066	0.00078853
72	Anhui	0.346179		0.000234704	1.86313e-05	0.000488186	0	2.61816e-05	3.8476e-05		0.000116328	0.000378635	0.000354704
73	Jiangxi	0.457148		0.000495611	2.99195e-05	0.00116632	0	8.61021e-05	8.32667e-05		0.000287469	0.00116436	0.000809787
74	Shandong	0.676822		0.000158994	1.50995e-05	0.000356049	0	1.27213e-05	3.40004e-05		0.000152503	0.000536931	0.000285669
75	Henan	0.478034		0.000105616	1.15915e-05	0.000236139	0	1.45221e-05	3.26727e-05		9.12381e-05	0.000255963	0.000225163
76	Hubei	0.516242		0.0002213	2.05449e-05	0.000478515	0	3.88238e-05	5.8371e-05		0.000181909	0.000552978	0.000432726
77	Hunan	0.547704		0.000185598	1.90161e-05	0.000672585	0	2.93836e-05	5.3734e-05		0.000216688	0.000814486	0.000433388
78	Sichuang	0.709717		0.00016698	1.72379e-05	0.000666134	0	4.00631e-05	6.25086e-05		0.000270352	0.00106307	0.000502988
79	Hebei	0.554425		0.00020864	1.90698e-05	0.000496771	0	1.50112e-05	3.747e-05		0.000159431	0.000619826	0.000365779
80	Inner Mongolia	0.460473		0.000564992	2.20228e-05	0.000726533	0	4.38009e-05	5.39916e-05		0.000204984	0.000758813	0.000673388
81	Liaoning	1		0.0027197	3.94954e-05	0.00109577	0	0.000348131	0.00149114		0.00059899	0.00242065	0.00385104
82	Jilin	0.500273		0.000652762	2.93474e-05	0.000720877	0	5.28681e-05	9.30631e-05		0.000255616	0.000812206	0.000723147
83	Heilongjiang	0.49803		0.000376961	1.35567e-05	0.000652827	0	3.06243e-05	3.01343e-05		0.000156743	0.00072844	0.000436997
84	Jiangsu	0.769278		0.00145677	2.15193e-05	0.000520833	0	0.000169832	4.21674e-05		0.000275326	0.000902749	0.00106392
85	Anhui	0.366626		0.000241027	1.86209e-05	0.000492078	0	2.53254e-05	3.78762e-05		0.000123411	0.000404331	0.000358108
86	Jiangxi	0.475581		0.000456896	2.98734e-05	0.00116063	0	7.61181e-05	8.21949e-05		0.0002983	0.00120616	0.000781357
87	Shandong	0.728044		0.000164449	1.51151e-05	0.000359583	0	1.24816e-05	3.35724e-05		0.000165586	0.000583666	0.000293494
88	Henan	0.506544		0.000106771	1.1554e-05	0.000232742	0	1.42327e-05	3.19861e-05		9.60325e-05	0.000267434	0.000225939
89	Hubei	0.561173		0.000244581	2.0958e-05	0.000499151	0	3.99851e-05	5.74891e-05		0.000203591	0.000626918	0.000456545
90	Hunan	0.581662		0.000190489	1.91197e-05	0.000676133	0	2.82769e-05	5.35338e-05		0.000231016	0.000869801	0.00044086
91	Sichuang	0.728821		0.000170336	1.72e-05	0.0006672	0	3.78401e-05	6.09362e-05		0.000277046	0.00109342	0.000502458
92	Hebei	0.609855		0.000184976	1.96831e-05	0.000502311	0	2.25164e-05	3.73893e-05		0.000187574	0.000689448	0.000389873
93	Inner Mongolia	0.476046		0.000559168	1.8607e-05	0.000710429	0	5.00335e-05	5.32226e-05		0.000195056	0.000767503	0.000677202
94	Liaoning	0.839568		0.00118787	3.92832e-05	0.00112537	0	0.000233111	0.000105955		0.000512759	0.0020895	0.00151256
95	Jilin	0.516151		0.000577316	2.74882e-05	0.00071347	0	5.36717e-05	9.09653e-05		0.00025702	0.000830564	0.000708545
96	Heilongjiang	0.518441		0.000397959	1.12389e-05	0.000659283	0	2.95807e-05	2.80929e-05		0.00014864	0.000765703	0.0004316
97	Jiangsu	0.815036		0.00148923	2.18153e-05	0.000533333	0	0.000175442	4.11106e-05		0.000296078	0.000979264	0.00109675
98	Anhui	0.381806		0.000238999	1.89607e-05	0.000509684	0	2.42689e-05	3.75587e-05		0.000131815	0.00043624	0.000363839
99	Jiangxi	0.506319		0.000449778	2.94002e-05	0.00117371	0	7.57025e-05	8.18277e-05		0.00031811	0.00129909	0.000787775
100	Shandong	0.820052		0.000168415	1.47772e-05	0.000365097	0	1.7011e-05	3.22922e-05		0.00018702	0.000667497	0.000314843
101	Henan	0.549752		0.000104396	1.11837e-05	0.0002331	0	1.69119e-05	3.1789e-05		0.00010325	0.000290728	0.000231549
102	Hubei	0.614995		0.000250041	2.10744e-05	0.00050813	0	3.98026e-05	5.73605e-05		0.000226459	0.000699675	0.000469825
103	Hunan	0.598864		0.000163138	1.99804e-05	0.000676407	0	2.73336e-05	5.32073e-05		0.000242939	0.000896825	0.000436859
104	Sichuang	0.85028		0.000167537	1.75553e-05	0.000669344	0	3.90567e-05	5.92361e-05		0.000326697	0.00127996	0.000526678
105	Hebei	0.691307		0.000226659	1.98848e-05	0.000517598	0	2.19859e-05	3.72464e-05		0.000216704	0.000805861	0.000421301
106	Inner Mongolia	0.476627		0.000554529	1.84893e-05	0.00070922	0	4.78432e-05	5.24967e-05		0.000195688	0.00076641	0.000655098
107	Liaoning	0.954886		0.00125648	3.9946e-05	0.00114548	0	0.000247631	0.000103481		0.000599522	0.00241874	0.00160388
108	Jilin	0.736908		0.0593889	2.73844e-05	0.000721501	0	5.07403e-05	0.0026671		0.000368131	0.00119961	0.0158104
109	Heilongjiang	0.529056		0.000358642	1.1286e-05	0.000663482	0	2.86674e-05	2.7635e-05		0.000152291	0.000786169	0.000423091
110	Jiangsu	0.899847		0.00153149	2.20564e-05	0.000548426	0	0.000181369	4.03366e-05		0.00029857	0.00111178	0.00113322
111	Anhui	0.419627		0.000250783	1.90985e-05	0.000522958	0	2.6401e-05	3.70033e-05		0.000147353	0.000492287	0.000383028
112	Jiangxi	0.551171		0.000468699	2.95587e-05	0.00123457	0	7.21626e-05	8.17234e-05		0.000353355	0.00148689	0.000815844
113	Shandong	0.90737		0.000186349	1.50045e-05	0.000378788	0	1.64301e-05	3.21062e-05		0.00021325	0.000766607	0.000333685
114	Henan	0.597362		0.000110995	1.13129e-05	0.000235838	0	1.66031e-05	3.1604e-05		0.000113992	0.000319812	0.000239622
115	Hubei	0.666656		0.000269835	2.09483e-05	0.000524274	0	4.15954e-05	5.70933e-05		0.000249858	0.000783294	0.000493531
116	Hunan	0.665367		0.000224844	2.00272e-05	0.00067944	0	2.66462e-05	5.2979e-05		0.000270928	0.00100147	0.000472687
117	Sichuang	0.915198		0.000161475	1.74063e-05	0.000688705	0	3.77048e-05	5.80094e-05		0.00035468	0.00141761	0.000538869
118	Hebei	1		0.503194	0.0228178	0.000533511	0.00981472	2.16276e-05	3.71002e-05		0.00032801	0.0012064	0.462321
119	Inner Mongolia	0.559573		0.00274951	1.88877e-05	0.000748486	3.94211e-05	4.54918e-05	5.214e-05		0.000235995	0.000950649	0.0021837
120	Liaoning	1		0.00131241	3.96155e-05	0.00114923	0	0.000257178	0.000102924		0.00064032	0.00254585	0.00165972
121	Jilin	1		0.0686135	2.74083e-05	0.000730044	0	4.80862e-05	0.00307168		0.00050669	0.00165011	0.0182397
122	Heilongjiang	0.569411		0.000350139	1.13585e-05	0.0006785	0	2.73913e-05	2.7235e-05		0.000166311	0.000867215	0.00043571
123	Jiangsu	1		0.00317698	2.21624e-05	0.000569898	0	3.32157e-05	3.98741e-05		0.000375473	0.00128381	0.00113681
124	Anhui	0.434739		0.000255293	1.90018e-05	0.000534531	0	2.54694e-05	3.67246e-05		0.000153999	0.000521627	0.000388617
125	Jiangxi	0.610197		0.000497329	2.99986e-05	0.00135285	0	6.99701e-05	8.20204e-05		0.00041003	0.00180619	0.000872501
126	Shandong	1		0.000194848	1.50465e-05	0.000396496	0	1.60022e-05	3.1831e-05		0.000242764	0.000884986	0.000353954
127	Henan	0.629725		0.000109876	1.12739e-05	0.000240572	0	1.63327e-05	3.15138e-05		0.000121761	0.000344094	0.000243844
128	Hubei	0.735278		0.000616113	2.09567e-05	0.000563408	0	0.00012199	5.68459e-05		0.000285827	0.000927989	0.000785821
129	Hunan	0.70685		0.000229351	2.0548e-05	0.000686961	0	2.6294e-05	5.26759e-05		0.000291984	0.0010758	0.000485256
130	Sichuang	1		0.000430632	1.73335e-05	0.000708597	0	3.62013e-05	5.68335e-05		0.00039465	0.00159592	0.000663603

## Sheet: Projection
Model Name = DEA-Solver Pro5.0/ Undesirable outputs(BadOutput-C) Returns to Scale = Constant (0 =< Sum of Lambda < Infinity)
Workbook Name = C:\Users\Administrator\Desktop\Book111.xlsx
No.	DMU	Score
	I/O	Data	Projection	Difference	%
1	Hebei	0.432016
	Number of employees in farm	783.224	367.077	-416.147	-0.5313
	Planting area of crops	8682.5	4753.57	-3928.93	-0.4525
	Fertilizers consumption	316.2	180.391	-135.809	-0.4295
	Pesticides usage	86486	55738.3	-30747.7	-0.3555
	Total power of agricultural machinery	9861.1	4469.65	-5391.45	-0.5467
	Effective irrigation area	4553	2247	-2306	-0.5065
	Total carbon emissions from fertilizers, pesticides, agricultural membranes, agricultural diesel, agricultural irrigation and agricultural sowin	847.352	441.938	-405.414	-0.4784
	Quantity of chemical fertilizer, pesticide, total residues of agricultural membrane	211.043	121.23	-89.8139	-0.4256
	Total output value of farm	1818.65	1818.65	0	0
2	Inner Mongolia	0.382421
	Number of employees in farm	260.028	260.028	0	0
	Planting area of crops	6927.8	2490.69	-4437.11	-0.6405
	Fertilizers consumption	171.4	61.8852	-109.515	-0.6389
	Pesticides usage	22329	13736.7	-8592.27	-0.3848
	Total power of agricultural machinery	2891.6	1225.37	-1666.23	-0.5762
	Effective irrigation area	2949.8	771.551	-2178.25	-0.7384
	Total carbon emissions from fertilizers, pesticides, agricultural membranes, agricultural diesel, agricultural irrigation and agricultural sowin	450.39	166.016	-284.373	-0.6314
	Quantity of chemical fertilizer, pesticide, total residues of agricultural membrane	113.038	41.2324	-71.8054	-0.6352
	Total output value of farm	697.98	697.98	0	0
3	Liaoning	0.583439
	Number of employees in farm	235.586	178.114	-57.4719	-0.244
	Planting area of crops	3919.1	2294.85	-1624.25	-0.4144
	Fertilizers consumption	133.6	86.6512	-46.9488	-0.3514
	Pesticides usage	54088	26702.2	-27385.8	-0.5063
	Total power of agricultural machinery	2142.9	2142.9	0	0
	Effective irrigation area	1509.6	1079.36	-430.237	-0.285
	Total carbon emissions from fertilizers, pesticides, agricultural membranes, agricultural diesel, agricultural irrigation and agricultural sowin	378.936	212.478	-166.458	-0.4393
	Quantity of chemical fertilizer, pesticide, total residues of agricultural membrane	90.7778	58.2281	-32.5497	-0.3586
	Total output value of farm	874.58	874.58	0	0
4	Jilin	0.435278
	Number of employees in farm	254.997	148.282	-106.715	-0.4185
	Planting area of crops	5077.5	1920.22	-3157.28	-0.6218
	Fertilizers consumption	174.2	72.8696	-101.33	-0.5817
	Pesticides usage	42374	22515.7	-19858.3	-0.4686
	Total power of agricultural machinery	2001.1	1805.53	-195.569	-0.0977
	Effective irrigation area	1684.8	907.685	-777.115	-0.4613
	Total carbon emissions from fertilizers, pesticides, agricultural membranes, agricultural diesel, agricultural irrigation and agricultural sowin	400.305	178.522	-221.782	-0.554
	Quantity of chemical fertilizer, pesticide, total residues of agricultural membrane	115.868	48.9711	-66.8974	-0.5774
	Total output value of farm	734.65	734.65	0	0
5	Heilongjiang	0.422159
	Number of employees in farm	435.147	435.147	0	0
	Planting area of crops	12129.2	4181.78	-7947.42	-0.6552
	Fertilizers consumption	198.9	104.594	-94.3062	-0.4741
	Pesticides usage	66843	23390.8	-43452.2	-0.6501
	Total power of agricultural machinery	3401.3	2080.98	-1320.32	-0.3882
	Effective irrigation area	3405.9	1303.99	-2101.91	-0.6171
	Total carbon emissions from fertilizers, pesticides, agricultural membranes, agricultural diesel, agricultural irrigation and agricultural sowin	701.103	280.123	-420.98	-0.6005
	Quantity of chemical fertilizer, pesticide, total residues of agricultural membrane	133.273	69.6995	-63.5733	-0.477
	Total output value of farm	1177.28	1177.28	0	0
6	Jiangsu	0.570286
	Number of employees in farm	571.896	515.967	-55.929	-0.0978
	Planting area of crops	7558.2	5565.12	-1993.08	-0.2637
	Fertilizers consumption	344	169.625	-174.375	-0.5069
	Pesticides usage	92305	45553	-46752	-0.5065
	Total power of agricultural machinery	3810.6	3810.6	0	0
	Effective irrigation area	3813.7	2113.77	-1699.93	-0.4457
	Total carbon emissions from fertilizers, pesticides, agricultural membranes, agricultural diesel, agricultural irrigation and agricultural sowin	701.165	433.908	-267.256	-0.3812
	Quantity of chemical fertilizer, pesticide, total residues of agricultural membrane	229.158	113.54	-115.618	-0.5045
	Total output value of farm	1804.45	1804.45	0	0
7	Anhui	0.316319
	Number of employees in farm	786.128	472.694	-313.434	-0.3987
	Planting area of crops	9036.2	4493.33	-4542.87	-0.5027
	Fertilizers consumption	312.8	109.914	-202.886	-0.6486
	Pesticides usage	110423	23961.8	-86461.2	-0.783
	Total power of agricultural machinery	5108.9	2151.44	-2957.46	-0.5789
	Effective irrigation area	3484.1	1370.41	-2113.69	-0.6067
	Total carbon emissions from fertilizers, pesticides, agricultural membranes, agricultural diesel, agricultural irrigation and agricultural sowin	703.096	296.028	-407.068	-0.579
	Quantity of chemical fertilizer, pesticide, total residues of agricultural membrane	209.608	73.2041	-136.404	-0.6508
	Total output value of farm	1245.68	1245.68	0	0
8	Jiangxi	0.327113
	Number of employees in farm	375.666	143.71	-231.956	-0.6175
	Planting area of crops	5376.4	1861.02	-3515.38	-0.6539
	Fertilizers consumption	135.8	70.623	-65.177	-0.4799
	Pesticides usage	97593	21821.5	-75771.5	-0.7764
	Total power of agricultural machinery	3358.9	1749.86	-1609.04	-0.479
	Effective irrigation area	1840.4	879.7	-960.7	-0.522
	Total carbon emissions from fertilizers, pesticides, agricultural membranes, agricultural diesel, agricultural irrigation and agricultural sowin	379.195	173.018	-206.176	-0.5437
	Quantity of chemical fertilizer, pesticide, total residues of agricultural membrane	93.5868	47.4613	-46.1256	-0.4929
	Total output value of farm	712	712	0	0
9	Shandong	0.532553
	Number of employees in farm	1233.83	600.486	-633.346	-0.5133
	Planting area of crops	10778.4	7776.15	-3002.25	-0.2785
	Fertilizers consumption	472.9	295.094	-177.806	-0.376
	Pesticides usage	169043	91179.9	-77863.1	-0.4606
	Total power of agricultural machinery	11080.7	7311.71	-3768.99	-0.3401
	Effective irrigation area	4896.9	3675.78	-1221.12	-0.2494
	Total carbon emissions from fertilizers, pesticides, agricultural membranes, agricultural diesel, agricultural irrigation and agricultural sowin	1122.92	722.947	-399.974	-0.3562
	Quantity of chemical fertilizer, pesticide, total residues of agricultural membrane	318.976	198.314	-120.661	-0.3783
	Total output value of farm	2975.05	2975.05	0	0
10	Henan	0.407858
	Number of employees in farm	1607.89	1002.09	-605.804	-0.3768
	Planting area of crops	14181.4	9525.65	-4655.75	-0.3283
	Fertilizers consumption	628.7	233.013	-395.687	-0.6294
	Pesticides usage	121409	50797.8	-70611.2	-0.5816
	Total power of agricultural machinery	9817.8	4560.95	-5256.85	-0.5354
	Effective irrigation area	5033	2905.2	-2127.8	-0.4228
	Total carbon emissions from fertilizers, pesticides, agricultural membranes, agricultural diesel, agricultural irrigation and agricultural sowin	1211.85	627.565	-584.281	-0.4821
	Quantity of chemical fertilizer, pesticide, total residues of agricultural membrane	416.139	155.189	-260.95	-0.6271
	Total output value of farm	2640.78	2640.78	0	0
11	Hubei	0.443311
	Number of employees in farm	861.928	549.642	-312.286	-0.3623
	Planting area of crops	7527.5	5224.79	-2302.71	-0.3059
	Fertilizers consumption	340.3	127.807	-212.493	-0.6244
	Pesticides usage	138902	27862.4	-111040	-0.7994
	Total power of agricultural machinery	3057.2	2501.67	-555.533	-0.1817
	Effective irrigation area	2350.1	1593.49	-756.609	-0.3219
	Total carbon emissions from fertilizers, pesticides, agricultural membranes, agricultural diesel, agricultural irrigation and agricultural sowin	677.044	344.218	-332.826	-0.4916
	Quantity of chemical fertilizer, pesticide, total residues of agricultural membrane	228.753	85.1207	-143.632	-0.6279
	Total output value of farm	1448.46	1448.46	0	0
12	Hunan	0.478914
	Number of employees in farm	842.646	581.582	-261.064	-0.3098
	Planting area of crops	8019.3	5528.4	-2490.9	-0.3106
	Fertilizers consumption	231.6	135.234	-96.3662	-0.4161
	Pesticides usage	115352	29481.5	-85870.5	-0.7444
	Total power of agricultural machinery	4352.4	2647.04	-1705.36	-0.3918
	Effective irrigation area	2720.7	1686.09	-1034.61	-0.3803
	Total carbon emissions from fertilizers, pesticides, agricultural membranes, agricultural diesel, agricultural irrigation and agricultural sowin	579.881	364.22	-215.661	-0.3719
	Quantity of chemical fertilizer, pesticide, total residues of agricultural membrane	157.021	90.0671	-66.9541	-0.4264
	Total output value of farm	1532.63	1532.63	0	0
13	Sichuang	0.57104
	Number of employees in farm	1049.52	638.464	-411.055	-0.3917
	Planting area of crops	9476.6	6069.11	-3407.49	-0.3596
	Fertilizers consumption	248	148.46	-99.5396	-0.4014
	Pesticides usage	61891	32365	-29526	-0.4771
	Total power of agricultural machinery	2952.7	2905.93	-46.7659	-0.0158
	Effective irrigation area	2523.7	1851	-672.702	-0.2666
	Total carbon emissions from fertilizers, pesticides, agricultural membranes, agricultural diesel, agricultural irrigation and agricultural sowin	635.038	399.843	-235.195	-0.3704
	Quantity of chemical fertilizer, pesticide, total residues of agricultural membrane	165.387	98.8761	-66.5106	-0.4022
	Total output value of farm	1682.53	1682.53	0	0
14	Hebei	0.458235
	Number of employees in farm	691.027	381.133	-309.893	-0.4485
	Planting area of crops	8718.4	4935.59	-3782.81	-0.4339
	Fertilizers consumption	322.9	187.299	-135.601	-0.4199
	Pesticides usage	84615	57872.7	-26742.3	-0.316
	Total power of agricultural machinery	10151.3	4640.8	-5510.5	-0.5428
	Effective irrigation area	4548	2333.05	-2214.95	-0.487
	Total carbon emissions from fertilizers, pesticides, agricultural membranes, agricultural diesel, agricultural irrigation and agricultural sowin	851.372	458.86	-392.512	-0.461
	Quantity of chemical fertilizer, pesticide, total residues of agricultural membrane	215.302	125.872	-89.4302	-0.4154
	Total output value of farm	1888.29	1888.29	0	0
15	Inner Mongolia	0.407201
	Number of employees in farm	242.325	150.595	-91.7298	-0.3785
	Planting area of crops	7002.5	1950.17	-5052.33	-0.7215
	Fertilizers consumption	177.2	74.0063	-103.194	-0.5824
	Pesticides usage	24302	22866.9	-1435.07	-0.0591
	Total power of agricultural machinery	3033.6	1833.7	-1199.9	-0.3955
	Effective irrigation area	3027.5	921.844	-2105.66	-0.6955
	Total carbon emissions from fertilizers, pesticides, agricultural membranes, agricultural diesel, agricultural irrigation and agricultural sowin	465.951	181.307	-284.644	-0.6109
	Quantity of chemical fertilizer, pesticide, total residues of agricultural membrane	117.001	49.735	-67.2657	-0.5749
	Total output value of farm	746.11	746.11	0	0
16	Liaoning	0.583445
	Number of employees in farm	218.475	184.155	-34.3197	-0.1571
	Planting area of crops	4073.8	2384.77	-1689.03	-0.4146
	Fertilizers consumption	140.1	90.4986	-49.6014	-0.354
	Pesticides usage	69375	27962.8	-41412.2	-0.5969
	Total power of agricultural machinery	2248.7	2242.33	-6.36652	-0.0028
	Effective irrigation area	1537.5	1127.28	-410.223	-0.2668
	Total carbon emissions from fertilizers, pesticides, agricultural membranes, agricultural diesel, agricultural irrigation and agricultural sowin	397.898	221.711	-176.187	-0.4428
	Quantity of chemical fertilizer, pesticide, total residues of agricultural membrane	95.7876	60.8184	-34.9691	-0.3651
	Total output value of farm	912.38	912.38	0	0
17	Jilin	0.450173
	Number of employees in farm	251.915	157.629	-94.286	-0.3743
	Planting area of crops	5221.4	2041.26	-3180.14	-0.6091
	Fertilizers consumption	182.8	77.4631	-105.337	-0.5762
	Pesticides usage	42784	23935	-18849	-0.4406
	Total power of agricultural machinery	2145	1919.35	-225.654	-0.1052
	Effective irrigation area	1726.8	964.903	-761.897	-0.4412
	Total carbon emissions from fertilizers, pesticides, agricultural membranes, agricultural diesel, agricultural irrigation and agricultural sowin	415.05	189.776	-225.274	-0.5428
	Quantity of chemical fertilizer, pesticide, total residues of agricultural membrane	121.485	52.0581	-69.4266	-0.5715
	Total output value of farm	780.96	780.96	0	0
18	Heilongjiang	0.431365
	Number of employees in farm	408.825	254.614	-154.211	-0.3772
	Planting area of crops	12156.2	3297.19	-8859.01	-0.7288
	Fertilizers consumption	214.9	125.124	-89.7764	-0.4178
	Pesticides usage	73755	38661.5	-35093.5	-0.4758
	Total power of agricultural machinery	3736.3	3100.26	-636.041	-0.1702
	Effective irrigation area	3875.2	1558.58	-2316.62	-0.5978
	Total carbon emissions from fertilizers, pesticides, agricultural membranes, agricultural diesel, agricultural irrigation and agricultural sowin	728.661	306.539	-422.122	-0.5793
	Quantity of chemical fertilizer, pesticide, total residues of agricultural membrane	144.067	84.0878	-59.9787	-0.4163
	Total output value of farm	1261.46	1261.46	0	0
19	Jiangsu	0.620291
	Number of employees in farm	499.61	499.61	0	0
	Planting area of crops	7619.6	5701.31	-1918.29	-0.2518
	Fertilizers consumption	341.1	182.569	-158.531	-0.4648
	Pesticides usage	90126	53633.3	-36492.7	-0.4049
	Total power of agricultural machinery	3937.3	3937.3	0	0
	Effective irrigation area	3819.7	2233.47	-1586.23	-0.4153
	Total carbon emissions from fertilizers, pesticides, agricultural membranes, agricultural diesel, agricultural irrigation and agricultural sowin	705.822	468.518	-237.303	-0.3362
	Quantity of chemical fertilizer, pesticide, total residues of agricultural membrane	227.223	122.522	-104.701	-0.4608
	Total output value of farm	1872.65	1872.65	0	0
20	Anhui	0.323205
	Number of employees in farm	721.124	259.569	-461.555	-0.64
	Planting area of crops	9053.4	3361.36	-5692.04	-0.6287
	Fertilizers consumption	319.8	127.559	-192.241	-0.6011
	Pesticides usage	116645	39413.9	-77231.1	-0.6621
	Total power of agricultural machinery	5409.8	3160.59	-2249.21	-0.4158
	Effective irrigation area	3519.8	1588.91	-1930.89	-0.5486
	Total carbon emissions from fertilizers, pesticides, agricultural membranes, agricultural diesel, agricultural irrigation and agricultural sowin	716.507	312.505	-404.002	-0.5638
	Quantity of chemical fertilizer, pesticide, total residues of agricultural membrane	214.509	85.7243	-128.785	-0.6004
	Total output value of farm	1286.01	1286.01	0	0
21	Jiangxi	0.321985
	Number of employees in farm	345.697	145.341	-200.355	-0.5796
	Planting area of crops	5457.7	1882.14	-3575.56	-0.6551
	Fertilizers consumption	137.6	71.4244	-66.1756	-0.4809
	Pesticides usage	106530	22069.2	-84460.8	-0.7928
	Total power of agricultural machinery	3805	1769.72	-2035.28	-0.5349
	Effective irrigation area	1852.4	889.684	-962.716	-0.5197
	Total carbon emissions from fertilizers, pesticides, agricultural membranes, agricultural diesel, agricultural irrigation and agricultural sowin	388.582	174.982	-213.6	-0.5497
	Quantity of chemical fertilizer, pesticide, total residues of agricultural membrane	95.2214	47.9999	-47.2215	-0.4959
	Total output value of farm	720.08	720.08	0	0
22	Shandong	0.549546
	Number of employees in farm	1138.04	615.325	-522.712	-0.4593
	Planting area of crops	10818.2	7968.32	-2849.88	-0.2634
	Fertilizers consumption	475.3	302.386	-172.914	-0.3638
	Pesticides usage	164924	93433.2	-71490.8	-0.4335
	Total power of agricultural machinery	11629	7492.39	-4136.61	-0.3557
	Effective irrigation area	4955.3	3766.61	-1188.69	-0.2399
	Total carbon emissions from fertilizers, pesticides, agricultural membranes, agricultural diesel, agricultural irrigation and agricultural sowin	1133.52	740.812	-392.703	-0.3464
	Quantity of chemical fertilizer, pesticide, total residues of agricultural membrane	320.421	203.215	-117.206	-0.3658
	Total output value of farm	3048.57	3048.57	0	0
23	Henan	0.430961
	Number of employees in farm	1406.31	1044.83	-361.478	-0.257
	Planting area of crops	14248.7	9931.95	-4316.75	-0.303
	Fertilizers consumption	655.2	242.952	-412.248	-0.6292
	Pesticides usage	124867	52964.5	-71902.5	-0.5758
	Total power of agricultural machinery	10195.9	4755.49	-5440.41	-0.5336
	Effective irrigation area	5081	3029.11	-2051.89	-0.4038
	Total carbon emissions from fertilizers, pesticides, agricultural membranes, agricultural diesel, agricultural irrigation and agricultural sowin	1244.61	654.333	-590.273	-0.4743
	Quantity of chemical fertilizer, pesticide, total residues of agricultural membrane	433.593	161.808	-271.785	-0.6268
	Total output value of farm	2753.42	2753.42	0	0
24	Hubei	0.45156
	Number of employees in farm	758.436	568.669	-189.767	-0.2502
	Planting area of crops	7997.6	5405.65	-2591.95	-0.3241
	Fertilizers consumption	350.8	132.231	-218.569	-0.6231
	Pesticides usage	139969	28826.9	-111142	-0.794
	Total power of agricultural machinery	3371	2588.26	-782.735	-0.2322
	Effective irrigation area	2379.8	1648.65	-731.148	-0.3072
	Total carbon emissions from fertilizers, pesticides, agricultural membranes, agricultural diesel, agricultural irrigation and agricultural sowin	705.859	356.133	-349.726	-0.4955
	Quantity of chemical fertilizer, pesticide, total residues of agricultural membrane	235.656	88.0673	-147.589	-0.6263
	Total output value of farm	1498.6	1498.6	0	0
25	Hunan	0.503528
	Number of employees in farm	745.22	606.532	-138.688	-0.1861
	Planting area of crops	8216.1	5765.57	-2450.53	-0.2983
	Fertilizers consumption	236.6	141.035	-95.5646	-0.4039
	Pesticides usage	118762	30746.3	-88015.7	-0.7411
	Total power of agricultural machinery	4651.5	2760.6	-1890.9	-0.4065
	Effective irrigation area	2739	1758.42	-980.578	-0.358
	Total carbon emissions from fertilizers, pesticides, agricultural membranes, agricultural diesel, agricultural irrigation and agricultural sowin	593.353	379.845	-213.508	-0.3598
	Quantity of chemical fertilizer, pesticide, total residues of agricultural membrane	160.46	93.931	-66.5289	-0.4146
	Total output value of farm	1598.38	1598.38	0	0
26	Sichuang	0.603426
	Number of employees in farm	973.825	670.836	-302.989	-0.3111
	Planting area of crops	9478.8	6376.84	-3101.96	-0.3273
	Fertilizers consumption	248	155.988	-92.0121	-0.371
	Pesticides usage	62184	34006	-28178	-0.4531
	Total power of agricultural machinery	3155.1	3053.27	-101.825	-0.0323
	Effective irrigation area	2553.1	1944.85	-608.25	-0.2382
	Total carbon emissions from fertilizers, pesticides, agricultural membranes, agricultural diesel, agricultural irrigation and agricultural sowin	638.525	420.116	-218.409	-0.3421
	Quantity of chemical fertilizer, pesticide, total residues of agricultural membrane	165.451	103.89	-61.5613	-0.3721
	Total output value of farm	1767.84	1767.84	0	0
27	Hebei	0.475298
	Number of employees in farm	816.072	401.986	-414.086	-0.5074
	Planting area of crops	8773.7	5205.62	-3568.08	-0.4067
	Fertilizers consumption	326.3	197.546	-128.754	-0.3946
	Pesticides usage	83006	61039	-21967	-0.2646
	Total power of agricultural machinery	10349.2	4894.71	-5454.49	-0.527
	Effective irrigation area	4596.6	2460.69	-2135.91	-0.4647
	Total carbon emissions from fertilizers, pesticides, agricultural membranes, agricultural diesel, agricultural irrigation and agricultural sowin	846.684	483.965	-362.719	-0.4284
	Quantity of chemical fertilizer, pesticide, total residues of agricultural membrane	217.483	132.758	-84.7249	-0.3896
	Total output value of farm	1991.6	1991.6	0	0
28	Inner Mongolia	0.427151
	Number of employees in farm	274.946	274.946	0	0
	Planting area of crops	7109.9	2742.31	-4367.59	-0.6143
	Fertilizers consumption	176.9	73.609	-103.291	-0.5839
	Pesticides usage	24474	17718.2	-6755.84	-0.276
	Total power of agricultural machinery	3172.7	1536.39	-1636.31	-0.5157
	Effective irrigation area	3072.4	917.54	-2154.86	-0.7014
	Total carbon emissions from fertilizers, pesticides, agricultural membranes, agricultural diesel, agricultural irrigation and agricultural sowin	466.423	193.778	-272.644	-0.5845
	Quantity of chemical fertilizer, pesticide, total residues of agricultural membrane	116.815	49.1351	-67.6802	-0.5794
	Total output value of farm	811.239	811.239	0	0
29	Liaoning	0.643204
	Number of employees in farm	251.791	226.075	-25.716	-0.1021
	Planting area of crops	4145.7	2768.24	-1377.46	-0.3323
	Fertilizers consumption	144.6	99.1178	-45.4822	-0.3145
	Pesticides usage	56565	29647	-26918	-0.4759
	Total power of agricultural machinery	2399.9	2399.9	0	0
	Effective irrigation area	1588.4	1234.77	-353.634	-0.2226
	Total carbon emissions from fertilizers, pesticides, agricultural membranes, agricultural diesel, agricultural irrigation and agricultural sowin	406.319	245.446	-160.873	-0.3959
	Quantity of chemical fertilizer, pesticide, total residues of agricultural membrane	98.2517	66.546	-31.7057	-0.3227
	Total output value of farm	1012.74	1012.74	0	0
30	Jilin	0.45919
	Number of employees in farm	257.399	169.072	-88.3268	-0.3432
	Planting area of crops	5222.3	2189.44	-3032.86	-0.5808
	Fertilizers consumption	195.2	83.0862	-112.114	-0.5744
	Pesticides usage	45595	25672.5	-19922.5	-0.4369
	Total power of agricultural machinery	2355	2058.67	-296.327	-0.1258
	Effective irrigation area	1807.5	1034.95	-772.554	-0.4274
	Total carbon emissions from fertilizers, pesticides, agricultural membranes, agricultural diesel, agricultural irrigation and agricultural sowin	431.8	203.552	-228.249	-0.5286
	Quantity of chemical fertilizer, pesticide, total residues of agricultural membrane	129.73	55.837	-73.8934	-0.5696
	Total output value of farm	837.651	837.651	0	0
31	Heilongjiang	0.451067
	Number of employees in farm	378.806	275.696	-103.11	-0.2722
	Planting area of crops	12222.9	3570.2	-8652.7	-0.7079
	Fertilizers consumption	228.4	135.484	-92.916	-0.4068
	Pesticides usage	77958	41862.7	-36095.3	-0.463
	Total power of agricultural machinery	4097.8	3356.96	-740.837	-0.1808
	Effective irrigation area	4332.7	1687.63	-2645.07	-0.6105
	Total carbon emissions from fertilizers, pesticides, agricultural membranes, agricultural diesel, agricultural irrigation and agricultural sowin	752.45	331.921	-420.53	-0.5589
	Quantity of chemical fertilizer, pesticide, total residues of agricultural membrane	153.114	91.0503	-62.0634	-0.4053
	Total output value of farm	1365.91	1365.91	0	0
32	Jiangsu	0.649485
	Number of employees in farm	515.846	515.846	0	0
	Planting area of crops	7663.2	5934.78	-1728.42	-0.2255
	Fertilizers consumption	337.2	191.358	-145.842	-0.4325
	Pesticides usage	86500	56842.6	-29657.4	-0.3429
	Total power of agricultural machinery	4106.1	4106.1	0	0
	Effective irrigation area	3817.9	2335.48	-1482.42	-0.3883
	Total carbon emissions from fertilizers, pesticides, agricultural membranes, agricultural diesel, agricultural irrigation and agricultural sowin	706.615	491.225	-215.39	-0.3048
	Quantity of chemical fertilizer, pesticide, total residues of agricultural membrane	224.569	128.464	-96.1058	-0.428
	Total output value of farm	1953.35	1953.35	0	0
33	Anhui	0.326706
	Number of employees in farm	792.495	269.771	-522.724	-0.6596
	Planting area of crops	9022.9	3493.47	-5529.43	-0.6128
	Fertilizers consumption	329.7	132.572	-197.128	-0.5979
	Pesticides usage	117475	40963	-76512	-0.6513
	Total power of agricultural machinery	5657.1	3284.82	-2372.28	-0.4193
	Effective irrigation area	3547.7	1651.36	-1896.34	-0.5345
	Total carbon emissions from fertilizers, pesticides, agricultural membranes, agricultural diesel, agricultural irrigation and agricultural sowin	729.048	324.787	-404.261	-0.5545
	Quantity of chemical fertilizer, pesticide, total residues of agricultural membrane	221.04	89.0936	-131.946	-0.5969
	Total output value of farm	1336.56	1336.56	0	0
34	Jiangxi	0.334915
	Number of employees in farm	361.956	153.997	-207.959	-0.5745
	Planting area of crops	5486.8	1994.22	-3492.58	-0.6365
	Fertilizers consumption	140.8	75.6779	-65.1221	-0.4625
	Pesticides usage	99537	23383.4	-76153.6	-0.7651
	Total power of agricultural machinery	4200	1875.11	-2324.89	-0.5535
	Effective irrigation area	1867.7	942.666	-925.034	-0.4953
	Total carbon emissions from fertilizers, pesticides, agricultural membranes, agricultural diesel, agricultural irrigation and agricultural sowin	390.92	185.402	-205.517	-0.5257
	Quantity of chemical fertilizer, pesticide, total residues of agricultural membrane	96.974	50.8584	-46.1156	-0.4755
	Total output value of farm	762.963	762.963	0	0
35	Shandong	0.572717
	Number of employees in farm	1147.21	639.499	-507.714	-0.4426
	Planting area of crops	10865.4	8281.37	-2584.03	-0.2378
	Fertilizers consumption	473.6	314.266	-159.334	-0.3364
	Pesticides usage	164812	97103.9	-67708.1	-0.4108
	Total power of agricultural machinery	12098.3	7786.75	-4311.55	-0.3564
	Effective irrigation area	4986.9	3914.59	-1072.31	-0.215
	Total carbon emissions from fertilizers, pesticides, agricultural membranes, agricultural diesel, agricultural irrigation and agricultural sowin	1130.24	769.917	-360.323	-0.3188
	Quantity of chemical fertilizer, pesticide, total residues of agricultural membrane	319.264	211.199	-108.065	-0.3385
	Total output value of farm	3168.34	3168.34	0	0
36	Henan	0.435579
	Number of employees in farm	1545.9	1089.61	-456.294	-0.2952
	Planting area of crops	14258.6	10357.6	-3901	-0.2736
	Fertilizers consumption	673.7	253.364	-420.336	-0.6239
	Pesticides usage	128747	55234.4	-73512.6	-0.571
	Total power of agricultural machinery	10515.8	4959.29	-5556.51	-0.5284
	Effective irrigation area	5150.4	3158.93	-1991.47	-0.3867
	Total carbon emissions from fertilizers, pesticides, agricultural membranes, agricultural diesel, agricultural irrigation and agricultural sowin	1267.85	682.376	-585.473	-0.4618
	Quantity of chemical fertilizer, pesticide, total residues of agricultural membrane	445.859	168.743	-277.116	-0.6215
	Total output value of farm	2871.42	2871.42	0	0
37	Hubei	0.457009
	Number of employees in farm	907.253	603.927	-303.326	-0.3343
	Planting area of crops	8009.6	5740.81	-2268.79	-0.2833
	Fertilizers consumption	354.9	140.43	-214.47	-0.6043
	Pesticides usage	139524	30614.3	-108910	-0.7806
	Total power of agricultural machinery	3571.2	2748.74	-822.457	-0.2303
	Effective irrigation area	2455.7	1750.87	-704.828	-0.287
	Total carbon emissions from fertilizers, pesticides, agricultural membranes, agricultural diesel, agricultural irrigation and agricultural sowin	712.58	378.214	-334.366	-0.4692
	Quantity of chemical fertilizer, pesticide, total residues of agricultural membrane	238.312	93.5276	-144.784	-0.6075
	Total output value of farm	1591.52	1591.52	0	0
38	Hunan	0.51333
	Number of employees in farm	891.245	648.398	-242.847	-0.2725
	Planting area of crops	8402	6163.55	-2238.45	-0.2664
	Fertilizers consumption	242.5	150.77	-91.7295	-0.3783
	Pesticides usage	120431	32868.6	-87562.4	-0.7271
	Total power of agricultural machinery	4935.6	2951.15	-1984.45	-0.4021
	Effective irrigation area	2762.4	1879.8	-882.601	-0.3195
	Total carbon emissions from fertilizers, pesticides, agricultural membranes, agricultural diesel, agricultural irrigation and agricultural sowin	606.619	406.065	-200.554	-0.3306
	Quantity of chemical fertilizer, pesticide, total residues of agricultural membrane	164.384	100.415	-63.9692	-0.3891
	Total output value of farm	1708.71	1708.71	0	0
39	Sichuang	0.626067
	Number of employees in farm	1016.69	709.746	-306.944	-0.3019
	Planting area of crops	9565.6	6746.71	-2818.89	-0.2947
	Fertilizers consumption	251.2	165.036	-86.1644	-0.343
	Pesticides usage	61910	35978.4	-25931.6	-0.4189
	Total power of agricultural machinery	3426.1	3230.37	-195.728	-0.0571
	Effective irrigation area	2600.8	2057.66	-543.144	-0.2088
	Total carbon emissions from fertilizers, pesticides, agricultural membranes, agricultural diesel, agricultural irrigation and agricultural sowin	649.017	444.484	-204.533	-0.3151
	Quantity of chemical fertilizer, pesticide, total residues of agricultural membrane	167.598	109.915	-57.6824	-0.3442
	Total output value of farm	1870.38	1870.38	0	0
40	Hebei	0.489618
	Number of employees in farm	826.714	416.341	-410.372	-0.4964
	Planting area of crops	8781.8	5391.52	-3390.28	-0.3861
	Fertilizers consumption	329.3	204.601	-124.699	-0.3787
	Pesticides usage	84831	63218.8	-21612.2	-0.2548
	Total power of agricultural machinery	10553.8	5069.5	-5484.3	-0.5197
	Effective irrigation area	4603.1	2548.57	-2054.53	-0.4463
	Total carbon emissions from fertilizers, pesticides, agricultural membranes, agricultural diesel, agricultural irrigation and agricultural sowin	859.112	501.248	-357.864	-0.4166
	Quantity of chemical fertilizer, pesticide, total residues of agricultural membrane	219.556	137.499	-82.0567	-0.3737
	Total output value of farm	2062.72	2062.72	0	0
41	Inner Mongolia	0.423165
	Number of employees in farm	279.159	173.288	-105.872	-0.3793
	Planting area of crops	7154	2244.03	-4909.97	-0.6863
	Fertilizers consumption	189	85.1579	-103.842	-0.5494
	Pesticides usage	29924	26312.6	-3611.38	-0.1207
	Total power of agricultural machinery	3280.6	2110.01	-1170.59	-0.3568
	Effective irrigation area	3125.2	1060.75	-2064.45	-0.6606
	Total carbon emissions from fertilizers, pesticides, agricultural membranes, agricultural diesel, agricultural irrigation and agricultural sowin	488.55	208.627	-279.923	-0.573
	Quantity of chemical fertilizer, pesticide, total residues of agricultural membrane	125.039	57.2293	-67.8092	-0.5423
	Total output value of farm	858.537	858.537	0	0
42	Liaoning	0.668761
	Number of employees in farm	263.283	249.439	-13.8439	-0.0526
	Planting area of crops	4210.6	2999.66	-1210.94	-0.2876
	Fertilizers consumption	146.9	105.252	-41.6479	-0.2835
	Pesticides usage	59053	31105.4	-27947.6	-0.4733
	Total power of agricultural machinery	2526.9	2526.9	0	0
	Effective irrigation area	1698.8	1311.23	-387.568	-0.2281
	Total carbon emissions from fertilizers, pesticides, agricultural membranes, agricultural diesel, agricultural irrigation and agricultural sowin	413.636	261.643	-151.992	-0.3675
	Quantity of chemical fertilizer, pesticide, total residues of agricultural membrane	99.8882	70.6395	-29.2487	-0.2928
	Total output value of farm	1080.6	1080.6	0	0
43	Jilin	0.455341
	Number of employees in farm	259.711	176.87	-82.8403	-0.319
	Planting area of crops	5315.1	2290.43	-3024.67	-0.5691
	Fertilizers consumption	206.7	86.9186	-119.781	-0.5795
	Pesticides usage	51239	26856.7	-24382.3	-0.4759
	Total power of agricultural machinery	2554.7	2153.63	-401.069	-0.157
	Effective irrigation area	1851.9	1082.68	-769.216	-0.4154
	Total carbon emissions from fertilizers, pesticides, agricultural membranes, agricultural diesel, agricultural irrigation and agricultural sowin	449.409	212.941	-236.469	-0.5262
	Quantity of chemical fertilizer, pesticide, total residues of agricultural membrane	137.484	58.4126	-79.0714	-0.5751
	Total output value of farm	876.288	876.288	0	0
44	Heilongjiang	0.45207
	Number of employees in farm	390.962	291.686	-99.2757	-0.2539
	Planting area of crops	12237	3777.27	-8459.73	-0.6913
	Fertilizers consumption	240.3	143.342	-96.9579	-0.4035
	Pesticides usage	80511	44290.7	-36220.3	-0.4499
	Total power of agricultural machinery	4552.9	3551.67	-1001.23	-0.2199
	Effective irrigation area	4776.5	1785.51	-2990.99	-0.6262
	Total carbon emissions from fertilizers, pesticides, agricultural membranes, agricultural diesel, agricultural irrigation and agricultural sowin	773.705	351.172	-422.533	-0.5461
	Quantity of chemical fertilizer, pesticide, total residues of agricultural membrane	161.066	96.3313	-64.7352	-0.4019
	Total output value of farm	1445.13	1445.13	0	0
45	Jiangsu	0.652868
	Number of employees in farm	505.608	505.608	0	0
	Planting area of crops	7651.6	5859	-1792.6	-0.2343
	Fertilizers consumption	331	191.848	-139.152	-0.4204
	Pesticides usage	83675	56873.6	-26801.4	-0.3203
	Total power of agricultural machinery	4214.6	4214.6	0	0
	Effective irrigation area	3929.7	2351.51	-1578.19	-0.4016
	Total carbon emissions from fertilizers, pesticides, agricultural membranes, agricultural diesel, agricultural irrigation and agricultural sowin	704.477	489.411	-215.066	-0.3053
	Quantity of chemical fertilizer, pesticide, total residues of agricultural membrane	220.459	128.782	-91.6775	-0.4158
	Total output value of farm	1961.44	1961.44	0	0
46	Anhui	0.327871
	Number of employees in farm	767.017	272.589	-494.428	-0.6446
	Planting area of crops	8969.6	3529.97	-5439.63	-0.6065
	Fertilizers consumption	333.5	133.957	-199.543	-0.5983
	Pesticides usage	116741	41390.9	-75350.1	-0.6454
	Total power of agricultural machinery	5902.8	3319.13	-2583.67	-0.4377
	Effective irrigation area	3585.1	1668.61	-1916.49	-0.5346
	Total carbon emissions from fertilizers, pesticides, agricultural membranes, agricultural diesel, agricultural irrigation and agricultural sowin	734.069	328.18	-405.889	-0.5529
	Quantity of chemical fertilizer, pesticide, total residues of agricultural membrane	223.524	90.0243	-133.499	-0.5972
	Total output value of farm	1350.52	1350.52	0	0
47	Jiangxi	0.344353
	Number of employees in farm	351.641	160.078	-191.562	-0.5448
	Planting area of crops	5524.9	2072.98	-3451.92	-0.6248
	Fertilizers consumption	141.3	78.6665	-62.6335	-0.4433
	Pesticides usage	100413	24306.9	-76106.1	-0.7579
	Total power of agricultural machinery	4599.7	1949.16	-2650.54	-0.5762
	Effective irrigation area	1907.1	979.893	-927.207	-0.4862
	Total carbon emissions from fertilizers, pesticides, agricultural membranes, agricultural diesel, agricultural irrigation and agricultural sowin	395.171	192.724	-202.447	-0.5123
	Quantity of chemical fertilizer, pesticide, total residues of agricultural membrane	97.3684	52.8668	-44.5016	-0.457
	Total output value of farm	793.093	793.093	0	0
48	Shandong	0.5944
	Number of employees in farm	1080.64	656.695	-423.949	-0.3923
	Planting area of crops	10867	8504.04	-2362.96	-0.2174
	Fertilizers consumption	476.3	322.716	-153.584	-0.3225
	Pesticides usage	161955	99714.9	-62240.1	-0.3843
	Total power of agricultural machinery	12419.9	7996.13	-4423.77	-0.3562
	Effective irrigation area	5058.1	4019.85	-1038.25	-0.2053
	Total carbon emissions from fertilizers, pesticides, agricultural membranes, agricultural diesel, agricultural irrigation and agricultural sowin	1127.99	790.619	-337.369	-0.2991
	Quantity of chemical fertilizer, pesticide, total residues of agricultural membrane	320.873	216.878	-103.996	-0.3241
	Total output value of farm	3253.53	3253.53	0	0
49	Henan	0.443419
	Number of employees in farm	1557.72	1117.3	-440.42	-0.2827
	Planting area of crops	14262.2	10620.8	-3641.36	-0.2553
	Fertilizers consumption	684.4	259.803	-424.597	-0.6204
	Pesticides usage	128289	56638.2	-71650.8	-0.5585
	Total power of agricultural machinery	10872.7	5085.34	-5787.36	-0.5323
	Effective irrigation area	5205.6	3239.22	-1966.38	-0.3777
	Total carbon emissions from fertilizers, pesticides, agricultural membranes, agricultural diesel, agricultural irrigation and agricultural sowin	1279.99	699.718	-580.269	-0.4533
	Quantity of chemical fertilizer, pesticide, total residues of agricultural membrane	452.826	173.032	-279.795	-0.6179
	Total output value of farm	2944.4	2944.4	0	0
50	Hubei	0.4727
	Number of employees in farm	861.72	629.383	-232.338	-0.2696
	Planting area of crops	8078.9	5982.79	-2096.11	-0.2595
	Fertilizers consumption	354.9	146.349	-208.551	-0.5876
	Pesticides usage	139524	31904.7	-107619	-0.7713
	Total power of agricultural machinery	3842.2	2864.6	-977.598	-0.2544
	Effective irrigation area	2548.9	1824.67	-724.229	-0.2841
	Total carbon emissions from fertilizers, pesticides, agricultural membranes, agricultural diesel, agricultural irrigation and agricultural sowin	714.937	394.156	-320.781	-0.4487
	Quantity of chemical fertilizer, pesticide, total residues of agricultural membrane	238.312	97.4698	-140.842	-0.591
	Total output value of farm	1658.6	1658.6	0	0
51	Hunan	0.5246
	Number of employees in farm	902.441	671.543	-230.898	-0.2559
	Planting area of crops	8511.9	6383.56	-2128.34	-0.25
	Fertilizers consumption	249.1	156.152	-92.9477	-0.3731
	Pesticides usage	122980	34041.9	-88938.1	-0.7232
	Total power of agricultural machinery	5189.2	3056.49	-2132.71	-0.411
	Effective irrigation area	2715.8	1946.9	-768.9	-0.2831
	Total carbon emissions from fertilizers, pesticides, agricultural membranes, agricultural diesel, agricultural irrigation and agricultural sowin	620.79	420.559	-200.231	-0.3225
	Quantity of chemical fertilizer, pesticide, total residues of agricultural membrane	168.859	103.999	-64.8604	-0.3841
	Total output value of farm	1769.7	1769.7	0	0
52	Sichuang	0.653987
	Number of employees in farm	1013.37	746.227	-267.145	-0.2636
	Planting area of crops	9657	7093.49	-2563.51	-0.2655
	Fertilizers consumption	253	173.518	-79.4816	-0.3142
	Pesticides usage	60317	37827.7	-22489.3	-0.3729
	Total power of agricultural machinery	3694	3396.41	-297.587	-0.0806
	Effective irrigation area	2662.7	2163.42	-499.28	-0.1875
	Total carbon emissions from fertilizers, pesticides, agricultural membranes, agricultural diesel, agricultural irrigation and agricultural sowin	656.634	467.331	-189.304	-0.2883
	Quantity of chemical fertilizer, pesticide, total residues of agricultural membrane	168.734	115.565	-53.1691	-0.3151
	Total output value of farm	1966.52	1966.52	0	0
53	Hebei	0.513416
	Number of employees in farm	836.328	432.984	-403.343	-0.4823
	Planting area of crops	8749.2	5607.05	-3142.15	-0.3591
	Fertilizers consumption	331	212.779	-118.221	-0.3572
	Pesticides usage	86720	65745.9	-20974.1	-0.2419
	Total power of agricultural machinery	10762.7	5272.16	-5490.54	-0.5101
	Effective irrigation area	4349	2650.44	-1698.56	-0.3906
	Total carbon emissions from fertilizers, pesticides, agricultural membranes, agricultural diesel, agricultural irrigation and agricultural sowin	866.621	521.286	-345.335	-0.3985
	Quantity of chemical fertilizer, pesticide, total residues of agricultural membrane	220.846	142.996	-77.8503	-0.3525
	Total output value of farm	2145.18	2145.18	0	0
54	Inner Mongolia	0.453761
	Number of employees in farm	285.791	190.178	-95.613	-0.3346
	Planting area of crops	7211.2	2462.76	-4748.44	-0.6585
	Fertilizers consumption	202.4	93.4584	-108.942	-0.5382
	Pesticides usage	31332	28877.3	-2454.65	-0.0783
	Total power of agricultural machinery	3430.6	2315.67	-1114.93	-0.325
	Effective irrigation area	2957.8	1164.15	-1793.65	-0.6064
	Total carbon emissions from fertilizers, pesticides, agricultural membranes, agricultural diesel, agricultural irrigation and agricultural sowin	509.766	228.962	-280.804	-0.5508
	Quantity of chemical fertilizer, pesticide, total residues of agricultural membrane	133.935	62.8075	-71.1273	-0.5311
	Total output value of farm	942.22	942.22	0	0
55	Liaoning	0.730616
	Number of employees in farm	263.148	263.148	0	0
	Planting area of crops	4208.8	3193.32	-1015.48	-0.2413
	Fertilizers consumption	151.8	112.066	-39.7343	-0.2618
	Pesticides usage	60035	33736.1	-26298.9	-0.4381
	Total power of agricultural machinery	2632	2632	0	0
	Effective irrigation area	1407.8	1387.04	-20.7617	-0.0147
	Total carbon emissions from fertilizers, pesticides, agricultural membranes, agricultural diesel, agricultural irrigation and agricultural sowin	419.332	279.961	-139.371	-0.3324
	Quantity of chemical fertilizer, pesticide, total residues of agricultural membrane	103.132	75.2561	-27.8763	-0.2703
	Total output value of farm	1140.71	1140.71	0	0
56	Jilin	0.491559
	Number of employees in farm	260.504	187.484	-73.0202	-0.2803
	Planting area of crops	5413.1	2427.87	-2985.23	-0.5515
	Fertilizers consumption	216.8	92.1342	-124.666	-0.575
	Pesticides usage	51011	28468.2	-22542.8	-0.4419
	Total power of agricultural machinery	2730	2282.86	-447.139	-0.1638
	Effective irrigation area	1510.1	1147.65	-362.449	-0.24
	Total carbon emissions from fertilizers, pesticides, agricultural membranes, agricultural diesel, agricultural irrigation and agricultural sowin	462.762	225.718	-237.043	-0.5122
	Quantity of chemical fertilizer, pesticide, total residues of agricultural membrane	144.055	61.9176	-82.1378	-0.5702
	Total output value of farm	928.87	928.87	0	0
57	Heilongjiang	0.460431
	Number of employees in farm	411.002	308.838	-102.164	-0.2486
	Planting area of crops	12200.8	3999.38	-8201.42	-0.6722
	Fertilizers consumption	245	151.771	-93.2291	-0.3805
	Pesticides usage	84016	46895.1	-37120.9	-0.4418
	Total power of agricultural machinery	4849.3	3760.51	-1088.79	-0.2245
	Effective irrigation area	5342.1	1890.5	-3451.6	-0.6461
	Total carbon emissions from fertilizers, pesticides, agricultural membranes, agricultural diesel, agricultural irrigation and agricultural sowin	780.733	371.822	-408.911	-0.5238
	Quantity of chemical fertilizer, pesticide, total residues of agricultural membrane	164.305	101.996	-62.3088	-0.3792
	Total output value of farm	1530.11	1530.11	0	0
58	Jiangsu	0.689686
	Number of employees in farm	492.166	492.166	0	0
	Planting area of crops	7683.6	5937.21	-1746.39	-0.2273
	Fertilizers consumption	326.8	201.832	-124.968	-0.3824
	Pesticides usage	81157	62399	-18758	-0.2311
	Total power of agricultural machinery	4405.6	4405.6	0	0
	Effective irrigation area	3785.3	2456.76	-1328.54	-0.351
	Total carbon emissions from fertilizers, pesticides, agricultural membranes, agricultural diesel, agricultural irrigation and agricultural sowin	704.654	513.676	-190.978	-0.271
	Quantity of chemical fertilizer, pesticide, total residues of agricultural membrane	217.646	135.659	-81.9872	-0.3767
	Total output value of farm	2025.7	2025.7	0	0
59	Anhui	0.327264
	Number of employees in farm	734.373	281.412	-452.961	-0.6168
	Planting area of crops	8945.6	3644.22	-5301.38	-0.5926
	Fertilizers consumption	338.4	138.293	-200.107	-0.5913
	Pesticides usage	117774	42730.6	-75043.4	-0.6372
	Total power of agricultural machinery	6140.3	3426.56	-2713.74	-0.442
	Effective irrigation area	4305.5	1722.62	-2582.88	-0.5999
	Total carbon emissions from fertilizers, pesticides, agricultural membranes, agricultural diesel, agricultural irrigation and agricultural sowin	742.447	338.802	-403.644	-0.5437
	Quantity of chemical fertilizer, pesticide, total residues of agricultural membrane	226.798	92.9381	-133.859	-0.5902
	Total output value of farm	1394.23	1394.23	0	0
60	Jiangxi	0.44203
	Number of employees in farm	341.553	177.399	-164.155	-0.4806
	Planting area of crops	5552.6	2231.34	-3321.26	-0.5981
	Fertilizers consumption	141.6	82.2221	-59.3779	-0.4193
	Pesticides usage	99922	25000.5	-74921.5	-0.7498
	Total power of agricultural machinery	2014.1	2014.1	0	0
	Effective irrigation area	1995.6	1024.23	-971.365	-0.4868
	Total carbon emissions from fertilizers, pesticides, agricultural membranes, agricultural diesel, agricultural irrigation and agricultural sowin	397.836	202.518	-195.318	-0.491
	Quantity of chemical fertilizer, pesticide, total residues of agricultural membrane	97.5501	55.2295	-42.3206	-0.4338
	Total output value of farm	834.51	834.51	0	0
61	Shandong	0.638396
	Number of employees in farm	1075.16	685.771	-389.389	-0.3622
	Planting area of crops	10976.4	8880.58	-2095.82	-0.1909
	Fertilizers consumption	472.7	337.005	-135.695	-0.2871
	Pesticides usage	158384	104130	-54254	-0.3425
	Total power of agricultural machinery	12739.8	8350.17	-4389.63	-0.3446
	Effective irrigation area	4729	4197.84	-531.161	-0.1123
	Total carbon emissions from fertilizers, pesticides, agricultural membranes, agricultural diesel, agricultural irrigation and agricultural sowin	1123.13	825.625	-297.504	-0.2649
	Quantity of chemical fertilizer, pesticide, total residues of agricultural membrane	318.361	226.48	-91.8812	-0.2886
	Total output value of farm	3397.59	3397.59	0	0
62	Henan	0.467984
	Number of employees in farm	1496.3	1163.09	-333.209	-0.2227
	Planting area of crops	14323.5	11056.1	-3267.42	-0.2281
	Fertilizers consumption	696.4	270.45	-425.95	-0.6116
	Pesticides usage	130058	58959.2	-71098.8	-0.5467
	Total power of agricultural machinery	11150	5293.73	-5856.27	-0.5252
	Effective irrigation area	4969.1	3371.96	-1597.14	-0.3214
	Total carbon emissions from fertilizers, pesticides, agricultural membranes, agricultural diesel, agricultural irrigation and agricultural sowin	1300.24	728.393	-571.843	-0.4398
	Quantity of chemical fertilizer, pesticide, total residues of agricultural membrane	460.841	180.122	-280.718	-0.6091
	Total output value of farm	3065.06	3065.06	0	0
63	Hubei	0.493439
	Number of employees in farm	820.981	658.636	-162.345	-0.1977
	Planting area of crops	8106.2	6260.87	-1845.33	-0.2276
	Fertilizers consumption	351.9	153.151	-198.749	-0.5648
	Pesticides usage	127152	33387.6	-93764.4	-0.7374
	Total power of agricultural machinery	4081.1	2997.75	-1083.35	-0.2655
	Effective irrigation area	2791.4	1909.48	-881.919	-0.3159
	Total carbon emissions from fertilizers, pesticides, agricultural membranes, agricultural diesel, agricultural irrigation and agricultural sowin	710.463	412.476	-297.987	-0.4194
	Quantity of chemical fertilizer, pesticide, total residues of agricultural membrane	235.756	102	-133.756	-0.5673
	Total output value of farm	1735.69	1735.69	0	0
64	Hunan	0.525349
	Number of employees in farm	895.314	690.344	-204.97	-0.2289
	Planting area of crops	8650	6562.28	-2087.72	-0.2414
	Fertilizers consumption	248.2	160.524	-87.6759	-0.3532
	Pesticides usage	124298	34994.9	-89303.1	-0.7185
	Total power of agricultural machinery	5434	3142.07	-2291.93	-0.4218
	Effective irrigation area	3084.3	2001.41	-1082.89	-0.3511
	Total carbon emissions from fertilizers, pesticides, agricultural membranes, agricultural diesel, agricultural irrigation and agricultural sowin	627.845	432.334	-195.511	-0.3114
	Quantity of chemical fertilizer, pesticide, total residues of agricultural membrane	168.369	106.911	-61.4583	-0.365
	Total output value of farm	1819.25	1819.25	0	0
65	Sichuang	0.680188
	Number of employees in farm	1010.38	772.996	-237.384	-0.2349
	Planting area of crops	9682.2	7347.95	-2334.25	-0.2411
	Fertilizers consumption	251.1	179.743	-71.3571	-0.2842
	Pesticides usage	59954	39184.7	-20769.3	-0.3464
	Total power of agricultural machinery	3953.1	3518.25	-434.849	-0.11
	Effective irrigation area	2616.5	2241.03	-375.474	-0.1435
	Total carbon emissions from fertilizers, pesticides, agricultural membranes, agricultural diesel, agricultural irrigation and agricultural sowin	656.274	484.095	-172.179	-0.2624
	Quantity of chemical fertilizer, pesticide, total residues of agricultural membrane	167.491	119.711	-47.7807	-0.2853
	Total output value of farm	2037.06	2037.06	0	0
66	Hebei	0.532675
	Number of employees in farm	805.847	446.407	-359.44	-0.446
	Planting area of crops	8713.1	5780.86	-2932.24	-0.3365
	Fertilizers consumption	335.6	219.376	-116.224	-0.3463
	Pesticides usage	86329	67784	-18545	-0.2148
	Total power of agricultural machinery	10942.9	5435.59	-5507.31	-0.5033
	Effective irrigation area	4404.2	2732.61	-1671.59	-0.3795
	Total carbon emissions from fertilizers, pesticides, agricultural membranes, agricultural diesel, agricultural irrigation and agricultural sowin	868.686	537.445	-331.241	-0.3813
	Quantity of chemical fertilizer, pesticide, total residues of agricultural membrane	223.836	147.429	-76.407	-0.3414
	Total output value of farm	2211.68	2211.68	0	0
67	Inner Mongolia	0.44849
	Number of employees in farm	294.873	195.313	-99.5603	-0.3376
	Planting area of crops	7356	2529.26	-4826.74	-0.6562
	Fertilizers consumption	222.7	95.9818	-126.718	-0.569
	Pesticides usage	30875	29657	-1217.96	-0.0394
	Total power of agricultural machinery	3632.6	2378.19	-1254.41	-0.3453
	Effective irrigation area	3011.9	1195.58	-1816.32	-0.603
	Total carbon emissions from fertilizers, pesticides, agricultural membranes, agricultural diesel, agricultural irrigation and agricultural sowin	541.322	235.144	-306.177	-0.5656
	Quantity of chemical fertilizer, pesticide, total residues of agricultural membrane	147.193	64.5033	-82.6895	-0.5618
	Total output value of farm	967.66	967.66	0	0
68	Liaoning	0.727538
	Number of employees in farm	265.18	261.748	-3.43246	-0.0129
	Planting area of crops	4164.1	3183.19	-980.907	-0.2356
	Fertilizers consumption	151.6	113.115	-38.4851	-0.2539
	Pesticides usage	60294	33683.2	-26610.8	-0.4414
	Total power of agricultural machinery	2730.2	2730.2	0	0
	Effective irrigation area	1474	1409.16	-64.8449	-0.044
	Total carbon emissions from fertilizers, pesticides, agricultural membranes, agricultural diesel, agricultural irrigation and agricultural sowin	418.684	280.51	-138.174	-0.33
	Quantity of chemical fertilizer, pesticide, total residues of agricultural membrane	103.017	75.9335	-27.0833	-0.2629
	Total output value of farm	1157.83	1157.83	0	0
69	Jilin	0.495226
	Number of employees in farm	259.268	199.856	-59.4118	-0.2292
	Planting area of crops	5615.3	2588.09	-3027.21	-0.5391
	Fertilizers consumption	226.7	98.2145	-128.485	-0.5668
	Pesticides usage	59517	30346.9	-29170.1	-0.4901
	Total power of agricultural machinery	2919.1	2433.52	-485.584	-0.1663
	Effective irrigation area	1628.4	1223.39	-405.011	-0.2487
	Total carbon emissions from fertilizers, pesticides, agricultural membranes, agricultural diesel, agricultural irrigation and agricultural sowin	480.051	240.614	-239.436	-0.4988
	Quantity of chemical fertilizer, pesticide, total residues of agricultural membrane	150.909	66.0038	-84.9056	-0.5626
	Total output value of farm	990.17	990.17	0	0
70	Heilongjiang	0.465709
	Number of employees in farm	473.521	327.367	-146.154	-0.3087
	Planting area of crops	12225.9	4239.33	-7986.57	-0.6533
	Fertilizers consumption	251.9	160.877	-91.0235	-0.3613
	Pesticides usage	87381	49708.6	-37672.4	-0.4311
	Total power of agricultural machinery	5155.5	3986.13	-1169.37	-0.2268
	Effective irrigation area	5305.2	2003.93	-3301.27	-0.6223
	Total carbon emissions from fertilizers, pesticides, agricultural membranes, agricultural diesel, agricultural irrigation and agricultural sowin	791.577	394.129	-397.448	-0.5021
	Quantity of chemical fertilizer, pesticide, total residues of agricultural membrane	168.948	108.115	-60.8332	-0.3601
	Total output value of farm	1621.91	1621.91	0	0
71	Jiangsu	0.726773
	Number of employees in farm	479.541	479.541	0	0
	Planting area of crops	7678.6	6043.59	-1635.01	-0.2129
	Fertilizers consumption	323.6	213.594	-110.006	-0.3399
	Pesticides usage	79531	68562.3	-10968.7	-0.1379
	Total power of agricultural machinery	4650	4650	0	0
	Effective irrigation area	3890.5	2584.54	-1305.96	-0.3357
	Total carbon emissions from fertilizers, pesticides, agricultural membranes, agricultural diesel, agricultural irrigation and agricultural sowin	703.013	541.92	-161.093	-0.2291
	Quantity of chemical fertilizer, pesticide, total residues of agricultural membrane	215.515	143.737	-71.7784	-0.3331
	Total output value of farm	2106.72	2106.72	0	0
72	Anhui	0.346179
	Number of employees in farm	710.113	295.484	-414.628	-0.5839
	Planting area of crops	8945.5	3826.46	-5119.04	-0.5722
	Fertilizers consumption	341.4	145.209	-196.191	-0.5747
	Pesticides usage	113974	44867.4	-69106.6	-0.6063
	Total power of agricultural machinery	6365.8	3597.91	-2767.89	-0.4348
	Effective irrigation area	4331.7	1808.76	-2522.94	-0.5824
	Total carbon emissions from fertilizers, pesticides, agricultural membranes, agricultural diesel, agricultural irrigation and agricultural sowin	743.97	355.745	-388.225	-0.5218
	Quantity of chemical fertilizer, pesticide, total residues of agricultural membrane	228.57	97.5856	-130.985	-0.5731
	Total output value of farm	1463.95	1463.95	0	0
73	Jiangxi	0.457148
	Number of employees in farm	336.285	177.388	-158.897	-0.4725
	Planting area of crops	5570.5	2278.38	-3292.12	-0.591
	Fertilizers consumption	142.9	85.7627	-57.1373	-0.3998
	Pesticides usage	94764	26384.3	-68379.7	-0.7216
	Total power of agricultural machinery	2118.4	2118.4	0	0
	Effective irrigation area	2001.6	1068.3	-933.299	-0.4663
	Total carbon emissions from fertilizers, pesticides, agricultural membranes, agricultural diesel, agricultural irrigation and agricultural sowin	397.564	210.417	-187.146	-0.4707
	Quantity of chemical fertilizer, pesticide, total residues of agricultural membrane	98.1544	57.6281	-40.5263	-0.4129
	Total output value of farm	866.22	866.22	0	0
74	Shandong	0.676822
	Number of employees in farm	1048.26	717.317	-330.938	-0.3157
	Planting area of crops	11037.9	9289.09	-1748.81	-0.1584
	Fertilizers consumption	468.1	352.508	-115.592	-0.2469
	Pesticides usage	156350	108920	-47430	-0.3034
	Total power of agricultural machinery	13101.4	8734.28	-4367.12	-0.3333
	Effective irrigation area	4901.9	4390.94	-510.959	-0.1042
	Total carbon emissions from fertilizers, pesticides, agricultural membranes, agricultural diesel, agricultural irrigation and agricultural sowin	1109.52	863.604	-245.917	-0.2216
	Quantity of chemical fertilizer, pesticide, total residues of agricultural membrane	315.134	236.898	-78.2357	-0.2483
	Total output value of farm	3553.88	3553.88	0	0
75	Henan	0.478034
	Number of employees in farm	1578.04	1208.45	-369.595	-0.2342
	Planting area of crops	14378.3	11487.2	-2891.06	-0.2011
	Fertilizers consumption	705.8	280.997	-424.803	-0.6019
	Pesticides usage	129866	61258.5	-68607.5	-0.5283
	Total power of agricultural machinery	11476.8	5500.17	-5976.63	-0.5208
	Effective irrigation area	5101.1	3503.46	-1597.64	-0.3132
	Total carbon emissions from fertilizers, pesticides, agricultural membranes, agricultural diesel, agricultural irrigation and agricultural sowin	1309.85	756.798	-553.054	-0.4222
	Quantity of chemical fertilizer, pesticide, total residues of agricultural membrane	466.898	187.147	-279.751	-0.5992
	Total output value of farm	3184.59	3184.59	0	0
76	Hubei	0.516242
	Number of employees in farm	753.126	679.055	-74.0711	-0.0984
	Planting area of crops	8112.3	6454.97	-1657.33	-0.2043
	Fertilizers consumption	348.3	157.899	-190.401	-0.5467
	Pesticides usage	126099	34422.7	-91676.3	-0.727
	Total power of agricultural machinery	4292.9	3090.68	-1202.22	-0.28
	Effective irrigation area	2855.3	1968.68	-886.621	-0.3105
	Total carbon emissions from fertilizers, pesticides, agricultural membranes, agricultural diesel, agricultural irrigation and agricultural sowin	709.478	425.264	-284.215	-0.4006
	Quantity of chemical fertilizer, pesticide, total residues of agricultural membrane	233.392	105.162	-128.229	-0.5494
	Total output value of farm	1789.5	1789.5	0	0
77	Hunan	0.547704
	Number of employees in farm	897.999	719.34	-178.66	-0.199
	Planting area of crops	8764.5	6837.9	-1926.6	-0.2198
	Fertilizers consumption	247.8	167.266	-80.5337	-0.325
	Pesticides usage	124277	36464.7	-87812.3	-0.7066
	Total power of agricultural machinery	5672.1	3274.04	-2398.06	-0.4228
	Effective irrigation area	3101.7	2085.47	-1016.23	-0.3276
	Total carbon emissions from fertilizers, pesticides, agricultural membranes, agricultural diesel, agricultural irrigation and agricultural sowin	631.904	450.492	-181.412	-0.2871
	Quantity of chemical fertilizer, pesticide, total residues of agricultural membrane	168.113	111.401	-56.7123	-0.3373
	Total output value of farm	1895.66	1895.66	0	0
78	Sichuang	0.709717
	Number of employees in farm	998.123	803.141	-194.982	-0.1953
	Planting area of crops	9668.6	7634.5	-2034.1	-0.2104
	Fertilizers consumption	250.2	186.752	-63.4476	-0.2536
	Pesticides usage	59385	40712.8	-18672.2	-0.3144
	Total power of agricultural machinery	4160.1	3655.45	-504.647	-0.1213
	Effective irrigation area	2666.3	2328.42	-337.879	-0.1267
	Total carbon emissions from fertilizers, pesticides, agricultural membranes, agricultural diesel, agricultural irrigation and agricultural sowin	656.29	502.973	-153.316	-0.2336
	Quantity of chemical fertilizer, pesticide, total residues of agricultural membrane	166.902	124.379	-42.5229	-0.2548
	Total output value of farm	2116.5	2116.5	0	0
79	Hebei	0.554425
	Number of employees in farm	798.822	458.906	-339.916	-0.4255
	Planting area of crops	8739.8	5942.73	-2797.07	-0.32
	Fertilizers consumption	335.5	225.518	-109.982	-0.3278
	Pesticides usage	83328	69682	-13646	-0.1638
	Total power of agricultural machinery	11102.8	5587.79	-5515.01	-0.4967
	Effective irrigation area	4448	2809.12	-1638.88	-0.3685
	Total carbon emissions from fertilizers, pesticides, agricultural membranes, agricultural diesel, agricultural irrigation and agricultural sowin	869.379	552.494	-316.885	-0.3645
	Quantity of chemical fertilizer, pesticide, total residues of agricultural membrane	223.621	151.557	-72.0646	-0.3223
	Total output value of farm	2273.61	2273.61	0	0
80	Inner Mongolia	0.460473
	Number of employees in farm	294.989	207.032	-87.9572	-0.2982
	Planting area of crops	7567.9	2681.02	-4886.88	-0.6457
	Fertilizers consumption	229.4	101.741	-127.659	-0.5565
	Pesticides usage	32961	31436.5	-1524.46	-0.0463
	Total power of agricultural machinery	3805.1	2520.89	-1284.21	-0.3375
	Effective irrigation area	3086.9	1267.32	-1819.58	-0.5895
	Total carbon emissions from fertilizers, pesticides, agricultural membranes, agricultural diesel, agricultural irrigation and agricultural sowin	561.597	249.254	-312.343	-0.5562
	Quantity of chemical fertilizer, pesticide, total residues of agricultural membrane	151.708	68.3737	-83.3345	-0.5493
	Total output value of farm	1025.72	1025.72	0	0
81	Liaoning	1
	Number of employees in farm	304.285	304.285	0	0
	Planting area of crops	4219.9	4219.9	0	0
	Fertilizers consumption	152.1	152.1	0	0
	Pesticides usage	59875	59875	0	0
	Total power of agricultural machinery	2813.9	2813.9	0	0
	Effective irrigation area	1520.3	1520.3	0	0
	Total carbon emissions from fertilizers, pesticides, agricultural membranes, agricultural diesel, agricultural irrigation and agricultural sowin	417.369	417.369	0	0
	Quantity of chemical fertilizer, pesticide, total residues of agricultural membrane	103.278	103.278	0	0
	Total output value of farm	1317.6	1317.6	0	0
82	Jilin	0.500273
	Number of employees in farm	255.325	209.45	-45.8754	-0.1797
	Planting area of crops	5679.1	2712.33	-2966.77	-0.5224
	Fertilizers consumption	231.2	102.929	-128.271	-0.5548
	Pesticides usage	62285	31803.6	-30481.4	-0.4894
	Total power of agricultural machinery	3152.5	2550.33	-602.171	-0.191
	Effective irrigation area	1790.9	1282.11	-508.786	-0.2841
	Total carbon emissions from fertilizers, pesticides, agricultural membranes, agricultural diesel, agricultural irrigation and agricultural sowin	489.282	252.164	-237.118	-0.4846
	Quantity of chemical fertilizer, pesticide, total residues of agricultural membrane	153.986	69.1721	-84.8138	-0.5508
	Total output value of farm	1037.7	1037.7	0	0
83	Heilongjiang	0.49803
	Number of employees in farm	442.133	345.045	-97.0872	-0.2196
	Planting area of crops	12294	4468.26	-7825.74	-0.6365
	Fertilizers consumption	255.3	169.564	-85.7359	-0.3358
	Pesticides usage	82949	52393	-30556	-0.3684
	Total power of agricultural machinery	5442.3	4201.38	-1240.92	-0.228
	Effective irrigation area	5530.8	2112.14	-3418.66	-0.6181
	Total carbon emissions from fertilizers, pesticides, agricultural membranes, agricultural diesel, agricultural irrigation and agricultural sowin	794.34	415.413	-378.928	-0.477
	Quantity of chemical fertilizer, pesticide, total residues of agricultural membrane	170.923	113.953	-56.97	-0.3333
	Total output value of farm	1709.5	1709.5	0	0
84	Jiangsu	0.769278
	Number of employees in farm	463.521	463.521	0	0
	Planting area of crops	7745	6165.48	-1579.52	-0.2039
	Fertilizers consumption	320	226.002	-93.9981	-0.2937
	Pesticides usage	78100	75206.1	-2893.93	-0.0371
	Total power of agricultural machinery	4825.5	4825.5	0	0
	Effective irrigation area	3952.5	2719.25	-1233.25	-0.312
	Total carbon emissions from fertilizers, pesticides, agricultural membranes, agricultural diesel, agricultural irrigation and agricultural sowin	698.516	572.363	-126.153	-0.1806
	Quantity of chemical fertilizer, pesticide, total residues of agricultural membrane	213.037	152.264	-60.7737	-0.2853
	Total output value of farm	2176.25	2176.25	0	0
85	Anhui	0.366626
	Number of employees in farm	691.486	309.962	-381.524	-0.5517
	Planting area of crops	8950.5	4013.94	-4936.56	-0.5515
	Fertilizers consumption	338.7	152.323	-186.377	-0.5503
	Pesticides usage	111048	47065.8	-63982.2	-0.5762
	Total power of agricultural machinery	6581	3774.2	-2806.8	-0.4265
	Effective irrigation area	4400.3	1897.38	-2502.92	-0.5688
	Total carbon emissions from fertilizers, pesticides, agricultural membranes, agricultural diesel, agricultural irrigation and agricultural sowin	742.694	373.175	-369.519	-0.4975
	Quantity of chemical fertilizer, pesticide, total residues of agricultural membrane	226.687	102.367	-124.32	-0.5484
	Total output value of farm	1535.68	1535.68	0	0
86	Jiangxi	0.475581
	Number of employees in farm	364.78	185.699	-179.081	-0.4909
	Planting area of crops	5579.1	2404.61	-3174.49	-0.569
	Fertilizers consumption	143.6	91.246	-52.354	-0.3646
	Pesticides usage	93873	28192.8	-65680.2	-0.6997
	Total power of agricultural machinery	2260.8	2260.8	0	0
	Effective irrigation area	2027.7	1136.59	-891.113	-0.4395
	Total carbon emissions from fertilizers, pesticides, agricultural membranes, agricultural diesel, agricultural irrigation and agricultural sowin	398.576	223.545	-175.031	-0.4391
	Quantity of chemical fertilizer, pesticide, total residues of agricultural membrane	98.5734	61.3206	-37.2528	-0.3779
	Total output value of farm	919.928	919.928	0	0
87	Shandong	0.728044
	Number of employees in farm	1013.49	751.03	-262.455	-0.259
	Planting area of crops	11026.5	9725.67	-1300.83	-0.118
	Fertilizers consumption	463.5	369.075	-94.4248	-0.2037
	Pesticides usage	151004	114039	-36964.9	-0.2448
	Total power of agricultural machinery	13353	9144.78	-4208.22	-0.3152
	Effective irrigation area	4964.4	4597.31	-367.09	-0.0739
	Total carbon emissions from fertilizers, pesticides, agricultural membranes, agricultural diesel, agricultural irrigation and agricultural sowin	1099.19	904.193	-194.998	-0.1774
	Quantity of chemical fertilizer, pesticide, total residues of agricultural membrane	311.841	248.032	-63.8086	-0.2046
	Total output value of farm	3720.91	3720.91	0	0
88	Henan	0.506544
	Number of employees in farm	1560.98	1276.12	-284.855	-0.1825
	Planting area of crops	14425	12130.5	-2294.45	-0.1591
	Fertilizers consumption	716.1	296.733	-419.367	-0.5856
	Pesticides usage	128748	64689.1	-64058.9	-0.4976
	Total power of agricultural machinery	11710.1	5808.19	-5901.91	-0.504
	Effective irrigation area	5210.6	3699.66	-1510.94	-0.29
	Total carbon emissions from fertilizers, pesticides, agricultural membranes, agricultural diesel, agricultural irrigation and agricultural sowin	1318.68	799.18	-519.498	-0.394
	Quantity of chemical fertilizer, pesticide, total residues of agricultural membrane	473.522	197.627	-275.895	-0.5826
	Total output value of farm	3362.93	3362.93	0	0
89	Hubei	0.561173
	Number of employees in farm	681.437	408.522	-272.915	-0.4005
	Planting area of crops	7952.4	5061.63	-2890.77	-0.3635
	Fertilizers consumption	333.9	183.571	-150.329	-0.4502
	Pesticides usage	120685	55316.3	-65368.7	-0.5416
	Total power of agricultural machinery	4468.1	4468.1	0	0
	Effective irrigation area	2899.1	2286.79	-612.311	-0.2112
	Total carbon emissions from fertilizers, pesticides, agricultural membranes, agricultural diesel, agricultural irrigation and agricultural sowin	689.094	453.484	-235.61	-0.3419
	Quantity of chemical fertilizer, pesticide, total residues of agricultural membrane	223.782	123.273	-100.509	-0.4491
	Total output value of farm	1870.02	1870.02	0	0
90	Hunan	0.581662
	Number of employees in farm	874.943	750.992	-123.952	-0.1417
	Planting area of crops	8717	7138.78	-1578.22	-0.1811
	Fertilizers consumption	246.5	174.626	-71.8737	-0.2916
	Pesticides usage	122353	38069.3	-84283.7	-0.6889
	Total power of agricultural machinery	5894.1	3418.1	-2476	-0.4201
	Effective irrigation area	3113.3	2177.23	-936.067	-0.3007
	Total carbon emissions from fertilizers, pesticides, agricultural membranes, agricultural diesel, agricultural irrigation and agricultural sowin	629.462	470.315	-159.148	-0.2528
	Quantity of chemical fertilizer, pesticide, total residues of agricultural membrane	167.183	116.303	-50.8797	-0.3043
	Total output value of farm	1979.07	1979.07	0	0
91	Sichuang	0.728821
	Number of employees in farm	978.46	825.631	-152.829	-0.1562
	Planting area of crops	9689.9	7848.28	-1841.62	-0.1901
	Fertilizers consumption	249.8	191.982	-57.8181	-0.2315
	Pesticides usage	58912	41852.9	-17059.1	-0.2896
	Total power of agricultural machinery	4404.5	3757.81	-646.686	-0.1468
	Effective irrigation area	2735.1	2393.62	-341.478	-0.1249
	Total carbon emissions from fertilizers, pesticides, agricultural membranes, agricultural diesel, agricultural irrigation and agricultural sowin	657.67	517.058	-140.613	-0.2138
	Quantity of chemical fertilizer, pesticide, total residues of agricultural membrane	166.637	127.862	-38.7754	-0.2327
	Total output value of farm	2175.77	2175.77	0	0
92	Hebei	0.609855
	Number of employees in farm	901.016	890.365	-10.6507	-0.0118
	Planting area of crops	8467.5	8463.63	-3.86585	-0.0005
	Fertilizers consumption	331.8	207.034	-124.766	-0.376
	Pesticides usage	81691	45134.4	-36556.6	-0.4475
	Total power of agricultural machinery	7402	4052.45	-3349.55	-0.4525
	Effective irrigation area	4457.6	2581.3	-1876.3	-0.4209
	Total carbon emissions from fertilizers, pesticides, agricultural membranes, agricultural diesel, agricultural irrigation and agricultural sowin	812.818	557.598	-255.22	-0.314
	Quantity of chemical fertilizer, pesticide, total residues of agricultural membrane	221.139	137.887	-83.2519	-0.3765
	Total output value of farm	2346.36	2346.36	0	0
93	Inner Mongolia	0.476046
	Number of employees in farm	298.062	212.829	-85.2332	-0.286
	Planting area of crops	8957.2	2756.08	-6201.12	-0.6923
	Fertilizers consumption	234.6	104.589	-130.011	-0.5542
	Pesticides usage	32339	32316.7	-22.3126	-0.0007
	Total power of agricultural machinery	3331.1	2591.47	-739.629	-0.222
	Effective irrigation area	3131.5	1302.8	-1828.7	-0.584
	Total carbon emissions from fertilizers, pesticides, agricultural membranes, agricultural diesel, agricultural irrigation and agricultural sowin	610.142	256.232	-353.909	-0.58
	Quantity of chemical fertilizer, pesticide, total residues of agricultural membrane	155.063	70.288	-84.7752	-0.5467
	Total output value of farm	1054.44	1054.44	0	0
94	Liaoning	0.839568
	Number of employees in farm	348.481	348.481	0	0
	Planting area of crops	4242.7	4074.9	-167.799	-0.0395
	Fertilizers consumption	148.1	125.464	-22.6362	-0.1528
	Pesticides usage	56264	40907.2	-15356.8	-0.2729
	Total power of agricultural machinery	2168.5	2168.5	0	0
	Effective irrigation area	1573	1460.57	-112.434	-0.0715
	Total carbon emissions from fertilizers, pesticides, agricultural membranes, agricultural diesel, agricultural irrigation and agricultural sowin	409.338	335.987	-73.3516	-0.1792
	Quantity of chemical fertilizer, pesticide, total residues of agricultural membrane	100.451	84.4898	-15.9612	-0.1589
	Total output value of farm	1220.1	1220.1	0	0
95	Jilin	0.516151
	Number of employees in farm	288.692	220.551	-68.1411	-0.236
	Planting area of crops	6063.2	2856.09	-3207.11	-0.5289
	Fertilizers consumption	233.6	108.384	-125.216	-0.536
	Pesticides usage	58523	33489.3	-25033.7	-0.4278
	Total power of agricultural machinery	3105.3	2685.5	-419.799	-0.1352
	Effective irrigation area	1832.2	1350.07	-482.132	-0.2631
	Total carbon emissions from fertilizers, pesticides, agricultural membranes, agricultural diesel, agricultural irrigation and agricultural sowin	502.054	265.53	-236.524	-0.4711
	Quantity of chemical fertilizer, pesticide, total residues of agricultural membrane	155.362	72.8384	-82.5234	-0.5312
	Total output value of farm	1092.7	1092.7	0	0
96	Heilongjiang	0.518441
	Number of employees in farm	418.803	363.678	-55.1249	-0.1316
	Planting area of crops	14829.5	4709.55	-10120	-0.6824
	Fertilizers consumption	252.8	178.721	-74.0793	-0.293
	Pesticides usage	82474	55222.2	-27251.8	-0.3304
	Total power of agricultural machinery	5634.3	4428.26	-1206.04	-0.2141
	Effective irrigation area	5932.7	2226.2	-3706.5	-0.6248
	Total carbon emissions from fertilizers, pesticides, agricultural membranes, agricultural diesel, agricultural irrigation and agricultural sowin	871.975	437.846	-434.129	-0.4979
	Quantity of chemical fertilizer, pesticide, total residues of agricultural membrane	169.269	120.107	-49.1624	-0.2904
	Total output value of farm	1801.81	1801.81	0	0
97	Jiangsu	0.815036
	Number of employees in farm	435.595	435.595	0	0
	Planting area of crops	7639.9	6450.99	-1188.91	-0.1556
	Fertilizers consumption	312.5	242.544	-69.956	-0.2239
	Pesticides usage	76184	71621.4	-4562.58	-0.0599
	Total power of agricultural machinery	4906.6	4906.6	0	0
	Effective irrigation area	4054.1	3130.92	-923.184	-0.2277
	Total carbon emissions from fertilizers, pesticides, agricultural membranes, agricultural diesel, agricultural irrigation and agricultural sowin	688.194	589.185	-99.009	-0.1439
	Quantity of chemical fertilizer, pesticide, total residues of agricultural membrane	208.074	162.663	-45.4106	-0.2182
	Total output value of farm	2187.13	2187.13	0	0
98	Anhui	0.381806
	Number of employees in farm	697.353	317.711	-379.642	-0.5444
	Planting area of crops	8790.1	4114.29	-4675.81	-0.5319
	Fertilizers consumption	327	156.131	-170.869	-0.5225
	Pesticides usage	105704	48242.4	-57461.6	-0.5436
	Total power of agricultural machinery	6867.5	3868.55	-2998.95	-0.4367
	Effective irrigation area	4437.5	1944.82	-2492.68	-0.5617
	Total carbon emissions from fertilizers, pesticides, agricultural membranes, agricultural diesel, agricultural irrigation and agricultural sowin	724.13	382.504	-341.626	-0.4718
	Quantity of chemical fertilizer, pesticide, total residues of agricultural membrane	218.805	104.926	-113.879	-0.5205
	Total output value of farm	1574.07	1574.07	0	0
99	Jiangxi	0.506319
	Number of employees in farm	370.553	365.836	-4.71672	-0.0127
	Planting area of crops	5668.9	3477.57	-2191.33	-0.3866
	Fertilizers consumption	142	85.067	-56.933	-0.4009
	Pesticides usage	92188	18545	-73643	-0.7988
	Total power of agricultural machinery	2201.6	1665.08	-536.516	-0.2437
	Effective irrigation area	2036.8	1060.61	-976.189	-0.4793
	Total carbon emissions from fertilizers, pesticides, agricultural membranes, agricultural diesel, agricultural irrigation and agricultural sowin	397.911	229.108	-168.804	-0.4242
	Quantity of chemical fertilizer, pesticide, total residues of agricultural membrane	97.437	56.6555	-40.7815	-0.4185
	Total output value of farm	964.08	964.08	0	0
100	Shandong	0.820052
	Number of employees in farm	989.618	788.581	-201.037	-0.2031
	Planting area of crops	11278.6	10211.9	-1066.66	-0.0946
	Fertilizers consumption	456.5	387.529	-68.9714	-0.1511
	Pesticides usage	148640	119741	-28899	-0.1944
	Total power of agricultural machinery	9797.6	9602.01	-195.587	-0.02
	Effective irrigation area	5161.2	4827.17	-334.029	-0.0647
	Total carbon emissions from fertilizers, pesticides, agricultural membranes, agricultural diesel, agricultural irrigation and agricultural sowin	1096.21	949.401	-146.805	-0.1339
	Quantity of chemical fertilizer, pesticide, total residues of agricultural membrane	307.137	260.434	-46.7028	-0.1521
	Total output value of farm	3906.95	3906.95	0	0
101	Henan	0.549752
	Number of employees in farm	1596.48	1351.41	-245.065	-0.1535
	Planting area of crops	14902.7	12846.3	-2056.43	-0.138
	Fertilizers consumption	715	314.241	-400.759	-0.5605
	Pesticides usage	127107	68505.8	-58601.2	-0.461
	Total power of agricultural machinery	9855	6150.88	-3704.12	-0.3759
	Effective irrigation area	5242.9	3917.94	-1324.96	-0.2527
	Total carbon emissions from fertilizers, pesticides, agricultural membranes, agricultural diesel, agricultural irrigation and agricultural sowin	1331.11	846.333	-484.78	-0.3642
	Quantity of chemical fertilizer, pesticide, total residues of agricultural membrane	472.737	209.288	-263.449	-0.5573
	Total output value of farm	3561.35	3561.35	0	0
102	Hubei	0.614995
	Number of employees in farm	666.559	551.415	-115.144	-0.1727
	Planting area of crops	7908.5	5999.58	-1908.92	-0.2414
	Fertilizers consumption	328	185.197	-142.803	-0.4354
	Pesticides usage	117401	50213.5	-67187.5	-0.5723
	Total power of agricultural machinery	4187.8	4187.8	0	0
	Effective irrigation area	2905.6	2307.76	-597.836	-0.2058
	Total carbon emissions from fertilizers, pesticides, agricultural membranes, agricultural diesel, agricultural irrigation and agricultural sowin	678.926	472.462	-206.464	-0.3041
	Quantity of chemical fertilizer, pesticide, total residues of agricultural membrane	219.743	123.995	-95.7483	-0.4357
	Total output value of farm	1963.52	1963.52	0	0
103	Hunan	0.598864
	Number of employees in farm	1021.63	780.282	-241.346	-0.2362
	Planting area of crops	8341.5	7417.2	-924.295	-0.1108
	Fertilizers consumption	246.4	181.437	-64.963	-0.2636
	Pesticides usage	118661	39554	-79107	-0.6667
	Total power of agricultural machinery	6097.5	3551.41	-2546.09	-0.4176
	Effective irrigation area	3132.4	2262.15	-870.251	-0.2778
	Total carbon emissions from fertilizers, pesticides, agricultural membranes, agricultural diesel, agricultural irrigation and agricultural sowin	616.269	488.658	-127.611	-0.2071
	Quantity of chemical fertilizer, pesticide, total residues of agricultural membrane	166.94	120.839	-46.1009	-0.2762
	Total output value of farm	2056.26	2056.26	0	0
104	Sichuang	0.85028
	Number of employees in farm	994.802	918.928	-75.8748	-0.0763
	Planting area of crops	9493.8	8735.14	-758.657	-0.0799
	Fertilizers consumption	249	213.676	-35.324	-0.1419
	Pesticides usage	58038	46582.3	-11455.7	-0.1974
	Total power of agricultural machinery	4267.3	4182.45	-84.8502	-0.0199
	Effective irrigation area	2813.6	2664.1	-149.497	-0.0531
	Total carbon emissions from fertilizers, pesticides, agricultural membranes, agricultural diesel, agricultural irrigation and agricultural sowin	650.664	575.486	-75.1783	-0.1155
	Quantity of chemical fertilizer, pesticide, total residues of agricultural membrane	166.076	142.31	-23.7654	-0.1431
	Total output value of farm	2421.63	2421.63	0	0
105	Hebei	0.691307
	Number of employees in farm	735.319	496.796	-238.522	-0.3244
	Planting area of crops	8381.6	6433.4	-1948.2	-0.2324
	Fertilizers consumption	322	244.138	-77.8618	-0.2418
	Pesticides usage	77623	75435.3	-2187.67	-0.0282
	Total power of agricultural machinery	7580.6	6049.15	-1531.45	-0.202
	Effective irrigation area	4474.7	3041.06	-1433.64	-0.3204
	Total carbon emissions from fertilizers, pesticides, agricultural membranes, agricultural diesel, agricultural irrigation and agricultural sowin	797.526	598.111	-199.415	-0.25
	Quantity of chemical fertilizer, pesticide, total residues of agricultural membrane	214.462	164.07	-50.3921	-0.235
	Total output value of farm	2461.33	2461.33	0	0
106	Inner Mongolia	0.476627
	Number of employees in farm	300.555	220.279	-80.2766	-0.2671
	Planting area of crops	9014.2	2852.56	-6161.64	-0.6835
	Fertilizers consumption	235	108.251	-126.749	-0.5394
	Pesticides usage	35618	33447.9	-2170.09	-0.0609
	Total power of agricultural machinery	3483.6	2682.18	-801.416	-0.2301
	Effective irrigation area	3174.8	1348.4	-1826.4	-0.5753
	Total carbon emissions from fertilizers, pesticides, agricultural membranes, agricultural diesel, agricultural irrigation and agricultural sowin	608.914	265.202	-343.712	-0.5645
	Quantity of chemical fertilizer, pesticide, total residues of agricultural membrane	155.474	72.7484	-82.7256	-0.5321
	Total output value of farm	1091.35	1091.35	0	0
107	Liaoning	0.954886
	Number of employees in farm	300.741	300.741	0	0
	Planting area of crops	4172.3	4093.87	-78.4291	-0.0188
	Fertilizers consumption	145.5	140.786	-4.71392	-0.0324
	Pesticides usage	57474	52976.8	-4497.25	-0.0782
	Total power of agricultural machinery	2215.1	2215.1	0	0
	Effective irrigation area	1610.6	1578.26	-32.3372	-0.0201
	Total carbon emissions from fertilizers, pesticides, agricultural membranes, agricultural diesel, agricultural irrigation and agricultural sowin	398.186	378.225	-19.9614	-0.0501
	Quantity of chemical fertilizer, pesticide, total residues of agricultural membrane	98.6966	95.2953	-3.40132	-0.0345
	Total output value of farm	1262.81	1262.81	0	0
108	Jilin	0.736908
	Number of employees in farm	213.242	213.242	0	0
	Planting area of crops	6086.2	4327.78	-1758.42	-0.2889
	Fertilizers consumption	231	165.157	-65.843	-0.285
	Pesticides usage	56294	40095.7	-16198.3	-0.2877
	Total power of agricultural machinery	3284.7	2890.12	-394.58	-0.1201
	Effective irrigation area	1893.1	1893.1	0	0
	Total carbon emissions from fertilizers, pesticides, agricultural membranes, agricultural diesel, agricultural irrigation and agricultural sowin	500.439	372.351	-128.088	-0.256
	Quantity of chemical fertilizer, pesticide, total residues of agricultural membrane	153.572	109.974	-43.5985	-0.2839
	Total output value of farm	1169.19	1169.19	0	0
109	Heilongjiang	0.529056
	Number of employees in farm	464.717	378.588	-86.1283	-0.1853
	Planting area of crops	14767.6	4902.63	-9864.97	-0.668
	Fertilizers consumption	251.2	186.048	-65.1521	-0.2594
	Pesticides usage	83218	57486.2	-25731.8	-0.3092
	Total power of agricultural machinery	5813.8	4609.81	-1203.99	-0.2071
	Effective irrigation area	6031	2317.47	-3713.53	-0.6157
	Total carbon emissions from fertilizers, pesticides, agricultural membranes, agricultural diesel, agricultural irrigation and agricultural sowin	868.492	455.796	-412.696	-0.4752
	Quantity of chemical fertilizer, pesticide, total residues of agricultural membrane	168.239	125.031	-43.2075	-0.2568
	Total output value of farm	1875.68	1875.68	0	0
110	Jiangsu	0.899847
	Number of employees in farm	420.204	420.204	0	0
	Planting area of crops	7556.4	7141.3	-415.1	-0.0549
	Fertilizers consumption	303.9	273.465	-30.4345	-0.1001
	Pesticides usage	73167	71731.2	-1435.85	-0.0196
	Total power of agricultural machinery	4991.4	4991.4	0	0
	Effective irrigation area	4131.9	3749.74	-382.159	-0.0925
	Total carbon emissions from fertilizers, pesticides, agricultural membranes, agricultural diesel, agricultural irrigation and agricultural sowin	753.464	640.532	-112.932	-0.1499
	Quantity of chemical fertilizer, pesticide, total residues of agricultural membrane	202.344	182.644	-19.7005	-0.0974
	Total output value of farm	2263.68	2263.68	0	0
111	Anhui	0.419627
	Number of employees in farm	664.586	331.691	-332.896	-0.5009
	Planting area of crops	8726.7	4295.32	-4431.38	-0.5078
	Fertilizers consumption	318.7	163.001	-155.699	-0.4885
	Pesticides usage	99394	50365.1	-49028.9	-0.4933
	Total power of agricultural machinery	6312.9	4038.77	-2274.13	-0.3602
	Effective irrigation area	4504.1	2030.39	-2473.71	-0.5492
	Total carbon emissions from fertilizers, pesticides, agricultural membranes, agricultural diesel, agricultural irrigation and agricultural sowin	711.944	399.334	-312.61	-0.4391
	Quantity of chemical fertilizer, pesticide, total residues of agricultural membrane	213.101	109.543	-103.558	-0.486
	Total output value of farm	1643.33	1643.33	0	0
112	Jiangxi	0.551171
	Number of employees in farm	365.454	365.454	0	0
	Planting area of crops	5638.5	3557.04	-2081.46	-0.3692
	Fertilizers consumption	135	91.2261	-43.7739	-0.3243
	Pesticides usage	87737	20966.7	-66770.3	-0.761
	Total power of agricultural machinery	2309.6	1847.36	-462.245	-0.2001
	Effective irrigation area	2039.4	1137.26	-902.136	-0.4424
	Total carbon emissions from fertilizers, pesticides, agricultural membranes, agricultural diesel, agricultural irrigation and agricultural sowin	389.955	242.809	-147.146	-0.3773
	Quantity of chemical fertilizer, pesticide, total residues of agricultural membrane	92.6719	60.829	-31.843	-0.3436
	Total output value of farm	1019.04	1019.04	0	0
113	Shandong	0.90737
	Number of employees in farm	894.379	823.279	-71.0997	-0.0795
	Planting area of crops	11107.8	10661.3	-446.524	-0.0402
	Fertilizers consumption	440	404.58	-35.4197	-0.0805
	Pesticides usage	140670	125010	-15660.3	-0.1113
	Total power of agricultural machinery	10144	10024.5	-119.488	-0.0118
	Effective irrigation area	5191.1	5039.57	-151.529	-0.0292
	Total carbon emissions from fertilizers, pesticides, agricultural membranes, agricultural diesel, agricultural irrigation and agricultural sowin	1063.74	991.176	-72.5626	-0.0682
	Quantity of chemical fertilizer, pesticide, total residues of agricultural membrane	295.904	271.893	-24.0113	-0.0811
	Total output value of farm	4078.86	4078.86	0	0
114	Henan	0.597362
	Number of employees in farm	1501.58	1418.98	-82.5949	-0.055
	Planting area of crops	14732.5	13488.6	-1243.95	-0.0844
	Fertilizers consumption	706.7	329.952	-376.748	-0.5331
	Pesticides usage	120713	71931	-48782	-0.4041
	Total power of agricultural machinery	10038.3	6458.42	-3579.88	-0.3566
	Effective irrigation area	5273.6	4113.83	-1159.77	-0.2199
	Total carbon emissions from fertilizers, pesticides, agricultural membranes, agricultural diesel, agricultural irrigation and agricultural sowin	1310.1	888.648	-421.45	-0.3217
	Quantity of chemical fertilizer, pesticide, total residues of agricultural membrane	466.964	219.751	-247.212	-0.5294
	Total output value of farm	3739.41	3739.41	0	0
115	Hubei	0.666656
	Number of employees in farm	617.661	587.81	-29.8507	-0.0483
	Planting area of crops	7956.1	6337.26	-1618.84	-0.2035
	Fertilizers consumption	317.9	193.037	-124.863	-0.3928
	Pesticides usage	109588	51815	-57773	-0.5272
	Total power of agricultural machinery	4335.1	4335.1	0	0
	Effective irrigation area	2919.2	2405.52	-513.676	-0.176
	Total carbon emissions from fertilizers, pesticides, agricultural membranes, agricultural diesel, agricultural irrigation and agricultural sowin	667.034	493.865	-173.169	-0.2596
	Quantity of chemical fertilizer, pesticide, total residues of agricultural membrane	212.773	129.209	-83.5641	-0.3927
	Total output value of farm	2053.85	2053.85	0	0
116	Hunan	0.665367
	Number of employees in farm	754.921	754.921	0	0
	Planting area of crops	8322	7366.97	-955.027	-0.1148
	Fertilizers consumption	245.3	189.887	-55.4134	-0.2259
	Pesticides usage	116023	43873.7	-72149.3	-0.6219
	Total power of agricultural machinery	6254.8	3858.51	-2396.29	-0.3831
	Effective irrigation area	3145.9	2367.18	-778.72	-0.2475
	Total carbon emissions from fertilizers, pesticides, agricultural membranes, agricultural diesel, agricultural irrigation and agricultural sowin	613.971	504.787	-109.184	-0.1778
	Quantity of chemical fertilizer, pesticide, total residues of agricultural membrane	166.098	126.631	-39.4677	-0.2376
	Total output value of farm	2117.94	2117.94	0	0
117	Sichuang	0.915198
	Number of employees in farm	1032.15	966.71	-65.4416	-0.0634
	Planting area of crops	9575.1	9189.35	-385.747	-0.0403
	Fertilizers consumption	242	224.787	-17.2133	-0.0711
	Pesticides usage	55751	49004.4	-6746.55	-0.121
	Total power of agricultural machinery	4420.3	4399.93	-20.3711	-0.0046
	Effective irrigation area	2873.1	2802.63	-70.4693	-0.0245
	Total carbon emissions from fertilizers, pesticides, agricultural membranes, agricultural diesel, agricultural irrigation and agricultural sowin	645.088	605.41	-39.6779	-0.0615
	Quantity of chemical fertilizer, pesticide, total residues of agricultural membrane	161.397	149.71	-11.6873	-0.0724
	Total output value of farm	2547.55	2547.55	0	0
118	Hebei	1
	Number of employees in farm	735.436	735.436	0	0
	Planting area of crops	8197.13	8197.13	0	0
	Fertilizers consumption	312.396	312.396	0	0
	Pesticides usage	61450	61450	0	0
	Total power of agricultural machinery	7706.2	7706.2	0	0
	Effective irrigation area	4492.33	4492.33	0	0
	Total carbon emissions from fertilizers, pesticides, agricultural membranes, agricultural diesel, agricultural irrigation and agricultural sowin	762.171	762.171	0	0
	Quantity of chemical fertilizer, pesticide, total residues of agricultural membrane	207.228	207.228	0	0
	Total output value of farm	2511.72	2511.72	0	0
119	Inner Mongolia	0.559573
	Number of employees in farm	292.335	292.335	0	0
	Planting area of crops	8824.07	3785.46	-5038.61	-0.571
	Fertilizers consumption	222.672	123.739	-98.9324	-0.4443
	Pesticides usage	29585	29585	0	0
	Total power of agricultural machinery	3663.66	2316.73	-1346.93	-0.3676
	Effective irrigation area	3196.52	1673.11	-1523.41	-0.4766
	Total carbon emissions from fertilizers, pesticides, agricultural membranes, agricultural diesel, agricultural irrigation and agricultural sowin	592.781	300.316	-292.464	-0.4934
	Quantity of chemical fertilizer, pesticide, total residues of agricultural membrane	147.156	82.4797	-64.6759	-0.4395
	Total output value of farm	1133.89	1133.89	0	0
120	Liaoning	1
	Number of employees in farm	306.561	306.561	0	0
	Planting area of crops	4207.11	4207.11	0	0
	Fertilizers consumption	145.025	145.025	0	0
	Pesticides usage	55070	55070	0	0
	Total power of agricultural machinery	2243.72	2243.72	0	0
	Effective irrigation area	1619.33	1619.33	0	0
	Total carbon emissions from fertilizers, pesticides, agricultural membranes, agricultural diesel, agricultural irrigation and agricultural sowin	390.43	390.43	0	0
	Quantity of chemical fertilizer, pesticide, total residues of agricultural membrane	98.1992	98.1992	0	0
	Total output value of farm	1293.01	1293.01	0	0
121	Jilin	1
	Number of employees in farm	217.612	217.612	0	0
	Planting area of crops	6080.89	6080.89	0	0
	Fertilizers consumption	228.297	228.297	0	0
	Pesticides usage	50991	50991	0	0
	Total power of agricultural machinery	3466	3466	0	0
	Effective irrigation area	1893.05	1893.05	0	0
	Total carbon emissions from fertilizers, pesticides, agricultural membranes, agricultural diesel, agricultural irrigation and agricultural sowin	493.398	493.398	0	0
	Quantity of chemical fertilizer, pesticide, total residues of agricultural membrane	151.505	151.505	0	0
	Total output value of farm	1201.37	1201.37	0	0
122	Heilongjiang	0.569411
	Number of employees in farm	476.001	395.666	-80.3355	-0.1688
	Planting area of crops	14673.3	5123.78	-9549.55	-0.6508
	Fertilizers consumption	245.64	194.44	-51.1998	-0.2084
	Pesticides usage	74182	60079.3	-14102.7	-0.1901
	Total power of agricultural machinery	6084.65	4817.75	-1266.9	-0.2082
	Effective irrigation area	6119.57	2422	-3697.57	-0.6042
	Total carbon emissions from fertilizers, pesticides, agricultural membranes, agricultural diesel, agricultural irrigation and agricultural sowin	855.944	476.356	-379.588	-0.4435
	Quantity of chemical fertilizer, pesticide, total residues of agricultural membrane	164.149	130.671	-33.4783	-0.204
	Total output value of farm	1960.29	1960.29	0	0
123	Jiangsu	1
	Number of employees in farm	397.204	397.204	0	0
	Planting area of crops	7520.23	7520.23	0	0
	Fertilizers consumption	292.45	292.45	0	0
	Pesticides usage	69600	69600	0	0
	Total power of agricultural machinery	5017.71	5017.71	0	0
	Effective irrigation area	4179.83	4179.83	0	0
	Total carbon emissions from fertilizers, pesticides, agricultural membranes, agricultural diesel, agricultural irrigation and agricultural sowin	665.828	665.828	0	0
	Quantity of chemical fertilizer, pesticide, total residues of agricultural membrane	194.733	194.733	0	0
	Total output value of farm	2282.92	2282.92	0	0
124	Anhui	0.434739
	Number of employees in farm	652.846	338.693	-314.152	-0.4812
	Planting area of crops	8771.11	4386	-4385.11	-0.4999
	Fertilizers consumption	311.8	166.442	-145.358	-0.4662
	Pesticides usage	94177	51428.4	-42748.6	-0.4539
	Total power of agricultural machinery	6543.81	4124.04	-2419.77	-0.3698
	Effective irrigation area	4538.29	2073.26	-2465.03	-0.5432
	Total carbon emissions from fertilizers, pesticides, agricultural membranes, agricultural diesel, agricultural irrigation and agricultural sowin	705.749	407.765	-297.983	-0.4222
	Quantity of chemical fertilizer, pesticide, total residues of agricultural membrane	208.357	111.856	-96.5016	-0.4632
	Total output value of farm	1678.02	1678.02	0	0
125	Jiangxi	0.610197
	Number of employees in farm	356.826	356.826	0	0
	Planting area of crops	5555.81	3571.73	-1984.08	-0.3571
	Fertilizers consumption	123.197	96.489	-26.7075	-0.2168
	Pesticides usage	77183	23369.4	-53813.6	-0.6972
	Total power of agricultural machinery	2381.97	2022.17	-359.799	-0.1511
	Effective irrigation area	2032.02	1202.72	-829.294	-0.4081
	Total carbon emissions from fertilizers, pesticides, agricultural membranes, agricultural diesel, agricultural irrigation and agricultural sowin	372.044	253.626	-118.418	-0.3183
	Quantity of chemical fertilizer, pesticide, total residues of agricultural membrane	84.4591	64.4173	-20.0417	-0.2373
	Total output value of farm	1061.42	1061.42	0	0
126	Shandong	1
	Number of employees in farm	855.367	855.367	0	0
	Planting area of crops	11076.8	11076.8	0	0
	Fertilizers consumption	420.349	420.349	0	0
	Pesticides usage	129882	129882	0	0
	Total power of agricultural machinery	10415.2	10415.2	0	0
	Effective irrigation area	5235.99	5235.99	0	0
	Total carbon emissions from fertilizers, pesticides, agricultural membranes, agricultural diesel, agricultural irrigation and agricultural sowin	1029.81	1029.81	0	0
	Quantity of chemical fertilizer, pesticide, total residues of agricultural membrane	282.49	282.49	0	0
	Total output value of farm	4237.83	4237.83	0	0
127	Henan	0.629725
	Number of employees in farm	1516.86	1469.95	-46.9085	-0.0309
	Planting area of crops	14783.4	13973.1	-810.251	-0.0548
	Fertilizers consumption	692.793	341.805	-350.988	-0.5066
	Pesticides usage	113603	74514.9	-39088.1	-0.3441
	Total power of agricultural machinery	10204.5	6690.42	-3514.04	-0.3444
	Effective irrigation area	5288.69	4261.61	-1027.08	-0.1942
	Total carbon emissions from fertilizers, pesticides, agricultural membranes, agricultural diesel, agricultural irrigation and agricultural sowin	1292.95	920.571	-372.379	-0.288
	Quantity of chemical fertilizer, pesticide, total residues of agricultural membrane	457.524	227.646	-229.878	-0.5024
	Total output value of farm	3873.74	3873.74	0	0
128	Hubei	0.735278
	Number of employees in farm	594.258	594.258	0	0
	Planting area of crops	7952.9	6597.96	-1354.94	-0.1704
	Fertilizers consumption	295.819	205.085	-90.734	-0.3067
	Pesticides usage	103317	58292.7	-45024.3	-0.4358
	Total power of agricultural machinery	4424.61	4424.61	0	0
	Effective irrigation area	2931.9	2520.07	-411.833	-0.1405
	Total carbon emissions from fertilizers, pesticides, agricultural membranes, agricultural diesel, agricultural irrigation and agricultural sowin	643.114	527.859	-115.255	-0.1792
	Quantity of chemical fertilizer, pesticide, total residues of agricultural membrane	198.084	137.499	-60.5843	-0.3059
	Total output value of farm	2132.13	2132.13	0	0
129	Hunan	0.70685
	Number of employees in farm	726.688	441.017	-285.67	-0.3931
	Planting area of crops	8111.09	5711.07	-2400.01	-0.2959
	Fertilizers consumption	242.615	216.727	-25.8874	-0.1067
	Pesticides usage	114155	66965.7	-47189.3	-0.4134
	Total power of agricultural machinery	6338.57	5369.97	-968.601	-0.1528
	Effective irrigation area	3164	2699.62	-464.386	-0.1468
	Total carbon emissions from fertilizers, pesticides, agricultural membranes, agricultural diesel, agricultural irrigation and agricultural sowin	605.214	530.957	-74.2567	-0.1227
	Quantity of chemical fertilizer, pesticide, total residues of agricultural membrane	164.261	145.649	-18.6124	-0.1133
	Total output value of farm	2184.98	2184.98	0	0
130	Sichuang	1
	Number of employees in farm	1011.52	1011.52	0	0
	Planting area of crops	9615.32	9615.32	0	0
	Fertilizers consumption	235.207	235.207	0	0
	Pesticides usage	51276	51276	0	0
	Total power of agricultural machinery	4603.88	4603.88	0	0
	Effective irrigation area	2932.54	2932.54	0	0
	Total carbon emissions from fertilizers, pesticides, agricultural membranes, agricultural diesel, agricultural irrigation and agricultural sowin	633.473	633.473	0	0
	Quantity of chemical fertilizer, pesticide, total residues of agricultural membrane	156.65	156.65	0	0
	Total output value of farm	2665.64	2665.64	0	0

## Sheet: Rank
Model Name = DEA-Solver Pro5.0/ Undesirable outputs(BadOutput-C)
Workbook Name = C:\Users\Administrator\Desktop\Book111.xlsx
Rank	DMU	Score
1	Sichuang	1
1	Shandong	1
1	Jiangsu	1
1	Jilin	1
1	Liaoning	1
1	Hebei	1
1	Liaoning	1
8	Liaoning	0.954886
9	Sichuang	0.915198
10	Shandong	0.90737
11	Jiangsu	0.899847
12	Sichuang	0.85028
13	Liaoning	0.839568
14	Shandong	0.820052
15	Jiangsu	0.815036
16	Jiangsu	0.769278
17	Jilin	0.736908
18	Hubei	0.735278
19	Liaoning	0.730616
20	Sichuang	0.728821
21	Shandong	0.728044
22	Liaoning	0.727538
23	Jiangsu	0.726773
24	Sichuang	0.709717
25	Hunan	0.70685
26	Hebei	0.691307
27	Jiangsu	0.689686
28	Sichuang	0.680188
29	Shandong	0.676822
30	Liaoning	0.668761
31	Hubei	0.666656
32	Hunan	0.665367
33	Sichuang	0.653987
34	Jiangsu	0.652868
35	Jiangsu	0.649485
36	Liaoning	0.643204
37	Shandong	0.638396
38	Henan	0.629725
39	Sichuang	0.626067
40	Jiangsu	0.620291
41	Hubei	0.614995
42	Jiangxi	0.610197
43	Hebei	0.609855
44	Sichuang	0.603426
45	Hunan	0.598864
46	Henan	0.597362
47	Shandong	0.5944
48	Liaoning	0.583445
49	Liaoning	0.583439
50	Hunan	0.581662
51	Shandong	0.572717
52	Sichuang	0.57104
53	Jiangsu	0.570286
54	Heilongjiang	0.569411
55	Hubei	0.561173
56	Inner Mongolia	0.559573
57	Hebei	0.554425
58	Jiangxi	0.551171
59	Henan	0.549752
60	Shandong	0.549546
61	Hunan	0.547704
62	Hebei	0.532675
63	Shandong	0.532553
64	Heilongjiang	0.529056
65	Hunan	0.525349
66	Hunan	0.5246
67	Heilongjiang	0.518441
68	Hubei	0.516242
69	Jilin	0.516151
70	Hebei	0.513416
71	Hunan	0.51333
72	Henan	0.506544
73	Jiangxi	0.506319
74	Hunan	0.503528
75	Jilin	0.500273
76	Heilongjiang	0.49803
77	Jilin	0.495226
78	Hubei	0.493439
79	Jilin	0.491559
80	Hebei	0.489618
81	Hunan	0.478914
82	Henan	0.478034
83	Inner Mongolia	0.476627
84	Inner Mongolia	0.476046
85	Jiangxi	0.475581
86	Hebei	0.475298
87	Hubei	0.4727
88	Henan	0.467984
89	Heilongjiang	0.465709
90	Inner Mongolia	0.460473
91	Heilongjiang	0.460431
92	Jilin	0.45919
93	Hebei	0.458235
94	Jiangxi	0.457148
95	Hubei	0.457009
96	Jilin	0.455341
97	Inner Mongolia	0.453761
98	Heilongjiang	0.45207
99	Hubei	0.45156
100	Heilongjiang	0.451067
101	Jilin	0.450173
102	Inner Mongolia	0.44849
103	Henan	0.443419
104	Hubei	0.443311
105	Jiangxi	0.44203
106	Henan	0.435579
107	Jilin	0.435278
108	Anhui	0.434739
109	Hebei	0.432016
110	Heilongjiang	0.431365
111	Henan	0.430961
112	Inner Mongolia	0.427151
113	Inner Mongolia	0.423165
114	Heilongjiang	0.422159
115	Anhui	0.419627
116	Henan	0.407858
117	Inner Mongolia	0.407201
118	Inner Mongolia	0.382421
119	Anhui	0.381806
120	Anhui	0.366626
121	Anhui	0.346179
122	Jiangxi	0.344353
123	Jiangxi	0.334915
124	Anhui	0.327871
125	Anhui	0.327264
126	Jiangxi	0.327113
127	Anhui	0.326706
128	Anhui	0.323205
129	Jiangxi	0.321985
130	Anhui	0.316319

## Sheet: Score
Model Name = DEA-Solver Pro5.0/ Undesirable outputs(BadOutput-C) Returns to Scale = Constant (0 =< Sum of Lambda < Infinity)
Workbook Name = C:\Users\Administrator\Desktop\Book111.xlsx
No.	DMU	Score	Rank	Reference set (lambda)
1	Hebei	0.432016	109	Shandong	0.429146
2	Inner Mongolia	0.382421	118	Shandong	0.00641901	Sichuang	0.251638
3	Liaoning	0.583439	49	Shandong	0.204264	Sichuang	0.00335493
4	Jilin	0.435278	107	Shandong	0.173355
5	Heilongjiang	0.422159	114	Shandong	0.0153986	Sichuang	0.417169
6	Jiangsu	0.570286	53	Shandong	0.224194	Sichuang	0.320506
7	Anhui	0.316319	130	Sichuang	0.46731
8	Jiangxi	0.327113	126	Shandong	0.16801
9	Shandong	0.532553	63	Shandong	0.702021
10	Henan	0.407858	116	Sichuang	0.990674
11	Hubei	0.443311	104	Sichuang	0.543382
12	Hunan	0.478914	81	Sichuang	0.574958
13	Sichuang	0.57104	52	Sichuang	0.631192
14	Hebei	0.458235	93	Shandong	0.445579
15	Inner Mongolia	0.407201	117	Shandong	0.176059
16	Liaoning	0.583445	48	Shandong	0.215294
17	Jilin	0.450173	101	Shandong	0.184283
18	Heilongjiang	0.431365	110	Shandong	0.297666
19	Jiangsu	0.620291	40	Liaoning	0.22073	Shandong	0.226321	Sichuang	0.235641
20	Anhui	0.323205	128	Shandong	0.303459
21	Jiangxi	0.321985	129	Shandong	0.169917
22	Shandong	0.549546	60	Shandong	0.71937
23	Henan	0.430961	111	Sichuang	1.03293
24	Hubei	0.45156	99	Sichuang	0.562192
25	Hunan	0.503528	74	Sichuang	0.599624
26	Sichuang	0.603426	44	Sichuang	0.663196
27	Hebei	0.475298	86	Shandong	0.469957
28	Inner Mongolia	0.427151	112	Shandong	0.0436951	Sichuang	0.234865
29	Liaoning	0.643204	36	Shandong	0.210199	Sichuang	0.0457512
30	Jilin	0.45919	92	Shandong	0.19766
31	Heilongjiang	0.451067	100	Shandong	0.322313
32	Jiangsu	0.649485	35	Liaoning	0.260598	Shandong	0.235685	Sichuang	0.23169
33	Anhui	0.326706	127	Shandong	0.315386
34	Jiangxi	0.334915	123	Shandong	0.180036
35	Shandong	0.572717	51	Shandong	0.747632
36	Henan	0.435579	106	Sichuang	1.0772
37	Hubei	0.457009	95	Sichuang	0.597049
38	Hunan	0.51333	71	Sichuang	0.641013
39	Sichuang	0.626067	39	Sichuang	0.701662
40	Hebei	0.489618	80	Shandong	0.48674
41	Inner Mongolia	0.423165	113	Shandong	0.202589
42	Liaoning	0.668761	30	Shandong	0.213367	Sichuang	0.0661696
43	Jilin	0.455341	96	Shandong	0.206777
44	Heilongjiang	0.45207	98	Shandong	0.341007
45	Jiangsu	0.652868	34	Liaoning	0.207281	Shandong	0.266402	Sichuang	0.211752
46	Anhui	0.327871	124	Shandong	0.318681
47	Jiangxi	0.344353	122	Shandong	0.187146
48	Shandong	0.5944	47	Shandong	0.767735
49	Henan	0.443419	103	Sichuang	1.10458
50	Hubei	0.4727	87	Sichuang	0.622214
51	Hunan	0.5246	66	Sichuang	0.663894
52	Sichuang	0.653987	33	Sichuang	0.737728
53	Hebei	0.513416	70	Shandong	0.506197
54	Inner Mongolia	0.453761	97	Shandong	0.222335
55	Liaoning	0.730616	19	Liaoning	0.0484264	Shandong	0.213615	Sichuang	0.0648356
56	Jilin	0.491559	79	Shandong	0.219185
57	Heilongjiang	0.460431	91	Shandong	0.361059
58	Jiangsu	0.689686	27	Liaoning	0.30848	Shandong	0.291903	Sichuang	0.14623
59	Anhui	0.327264	125	Shandong	0.328996
60	Jiangxi	0.44203	105	Shandong	0.185015	Sichuang	0.018925
61	Shandong	0.638396	37	Shandong	0.801728
62	Henan	0.467984	88	Sichuang	1.14984
63	Hubei	0.493439	78	Sichuang	0.651135
64	Hunan	0.525349	65	Sichuang	0.682482
65	Sichuang	0.680188	28	Sichuang	0.764192
66	Hebei	0.532675	62	Shandong	0.521889
67	Inner Mongolia	0.44849	102	Shandong	0.228338
68	Liaoning	0.727538	22	Shandong	0.235948	Sichuang	0.0592433
69	Jilin	0.495226	77	Shandong	0.23365
70	Heilongjiang	0.465709	89	Shandong	0.382721
71	Jiangsu	0.726773	23	Liaoning	0.407467	Shandong	0.32531	Sichuang	0.0754986
72	Anhui	0.346179	121	Shandong	0.345448
73	Jiangxi	0.457148	94	Shandong	0.201014	Sichuang	0.00538526
74	Shandong	0.676822	29	Shandong	0.838608
75	Henan	0.478034	82	Sichuang	1.19468
76	Hubei	0.516242	68	Sichuang	0.671321
77	Hunan	0.547704	61	Sichuang	0.711146
78	Sichuang	0.709717	24	Sichuang	0.793993
79	Hebei	0.554425	57	Shandong	0.536502
80	Inner Mongolia	0.460473	90	Shandong	0.242039
81	Liaoning	1	1	Liaoning	1
82	Jilin	0.500273	75	Shandong	0.244866
83	Heilongjiang	0.49803	76	Shandong	0.403389
84	Jiangsu	0.769278	16	Liaoning	0.551308	Jiangsu	0.0135572	Shandong	0.338014
85	Anhui	0.366626	120	Shandong	0.362373
86	Jiangxi	0.475581	85	Shandong	0.217048
87	Shandong	0.728044	21	Shandong	0.878021
88	Henan	0.506544	72	Sichuang	1.26159
89	Hubei	0.561173	55	Shandong	0.399986	Sichuang	0.0656313
90	Hunan	0.581662	50	Sichuang	0.742438
91	Sichuang	0.728821	20	Sichuang	0.816227
92	Hebei	0.609855	43	Sichuang	0.880224
93	Inner Mongolia	0.476046	84	Shandong	0.248816
94	Liaoning	0.839568	13	Liaoning	0.548752	Shandong	0.0179134	Sichuang	0.163054
95	Jilin	0.516151	69	Shandong	0.257844
96	Heilongjiang	0.518441	67	Shandong	0.425172
97	Jiangsu	0.815036	15	Liaoning	0.304627	Jiangsu	0.310485	Shandong	0.255893
98	Anhui	0.381806	119	Shandong	0.371433
99	Jiangxi	0.506319	73	Sichuang	0.361669
100	Shandong	0.820052	14	Shandong	0.921921
101	Henan	0.549752	59	Sichuang	1.33602
102	Hubei	0.614995	41	Shandong	0.25729	Sichuang	0.327563
103	Hunan	0.598864	45	Sichuang	0.771395
104	Sichuang	0.85028	12	Sichuang	0.908461
105	Hebei	0.691307	26	Shandong	0.580799
106	Inner Mongolia	0.476627	83	Shandong	0.257525
107	Liaoning	0.954886	8	Liaoning	0.937401	Shandong	0.00781681	Sichuang	0.00660763
108	Jilin	0.736908	17	Jilin	0.306921	Jiangsu	0.2377	Shandong	0.060836
109	Heilongjiang	0.529056	64	Shandong	0.442603
110	Jiangsu	0.899847	11	Liaoning	0.169027	Jiangsu	0.698358	Shandong	0.106382
111	Anhui	0.419627	115	Shandong	0.387776
112	Jiangxi	0.551171	58	Shandong	0.0282139	Sichuang	0.337433
113	Shandong	0.90737	10	Shandong	0.962487
114	Henan	0.597362	46	Sichuang	1.40282
115	Hubei	0.666656	31	Shandong	0.254477	Sichuang	0.365923
116	Hunan	0.665367	32	Shandong	0.0647846	Sichuang	0.691539
117	Sichuang	0.915198	9	Sichuang	0.955699
118	Hebei	1	1	Hebei	1
119	Inner Mongolia	0.559573	56	Jiangsu	0.244544	Shandong	0.0308548	Sichuang	0.166886
120	Liaoning	1	1	Liaoning	1
121	Jilin	1	1	Jilin	1
122	Heilongjiang	0.569411	54	Shandong	0.462569
123	Jiangsu	1	1	Jiangsu	1
124	Anhui	0.434739	108	Shandong	0.395963
125	Jiangxi	0.610197	42	Shandong	0.0610383	Sichuang	0.301147
126	Shandong	1	1	Shandong	1
127	Henan	0.629725	38	Sichuang	1.45321
128	Hubei	0.735278	18	Liaoning	0.189309	Shandong	0.239075	Sichuang	0.327948
129	Hunan	0.70685	25	Shandong	0.515589
130	Sichuang	1	1	Sichuang	1

## Sheet: Summary
Workbook Name = C:\Users\Administrator\Desktop\Book111.xlsx
Data File = C:\Users\Administrator\Desktop\Book1.xlsxSheet1
DEA model = DEA-Solver Pro5.0/ Undesirable outputs(BadOutput-C)
Problem = DUM
No. of DMUs = 130
No. of Input items = 6
Input(1) = Number of employees in farm
Input(2) = Planting area of crops
Input(3) = Fertilizers consumption
Input(4) = Pesticides usage
Input(5) = Total power of agricultural machinery
Input(6) = Effective irrigation area
No. of Output items = 3
Output(1) = Total carbon emissions from fertilizers, pesticides, agricultural membranes, agricultural diesel, agricultural irrigation and agricultural sowin (Undesirable output variable)
Output(2) = Quantity of chemical fertilizer, pesticide, total residues of agricultural membrane (Undesirable output variable)
Output(3) = Total output value of farm (Ordinary output variable)
The ratio of weights to total bad outputs vs. total good outputs is 1 : 1
Returns to Scale = Constant (0 =< Sum of Lambda < Infinity)
Statistics on Input/Output Data
	Number of employees in farm	Planting area of crops	Fertilizers consumption	Pesticides usage	Total power of agricultural machinery	Effective irrigation area	Total carbon emissions from fertilizers, pesticides, agricultural membranes, agricultural diesel, agricultural irrigation and agricultural sowin	Quantity of chemical fertilizer, pesticide, total residues of agricultural membrane	Total output value of farm
Max	1607.89	14902.7	716.1	169043	13353	6119.57	1331.11	473.522	4237.83
Min	213.242	3919.1	123.197	22329	2001.1	1407.8	372.044	84.4591	697.98
Average	676.134	8655.64	299.75	90179.9	5552.7	3418.7	706.772	200.472	1819.24
SD	370.477	2813.29	141.137	35127.6	3077.63	1270.37	252.087	93.2038	831.519
Correlation
	Number of employees in farm	Planting area of crops	Fertilizers consumption	Pesticides usage	Total power of agricultural machinery	Effective irrigation area	Total carbon emissions from fertilizers, pesticides, agricultural membranes, agricultural diesel, agricultural irrigation and agricultural sowin	Quantity of chemical fertilizer, pesticide, total residues of agricultural membrane	Total output value of farm
Number of employees in farm	1	0.717082	0.848216	0.654897	0.73811	0.551045	0.830275	0.850849	0.797651
Planting area of crops	0.717082	1	0.749734	0.440602	0.668542	0.852868	0.870572	0.74893	0.689112
Fertilizers consumption	0.848216	0.749734	1	0.624211	0.799456	0.701398	0.943289	0.999857	0.810317
Pesticides usage	0.654897	0.440602	0.624211	1	0.636889	0.447312	0.629069	0.636579	0.60896
Total power of agricultural machinery	0.73811	0.668542	0.799456	0.636889	1	0.788493	0.889282	0.803975	0.82626
Effective irrigation area	0.551045	0.852868	0.701398	0.447312	0.788493	1	0.856408	0.702241	0.705497
Total carbon emissions from fertilizers, pesticides, agricultural membranes, agricultural diesel, agricultural irrigation and agricultural sowin	0.830275	0.870572	0.943289	0.629069	0.889282	0.856408	1	0.944855	0.870268
Quantity of chemical fertilizer, pesticide, total residues of agricultural membrane	0.850849	0.74893	0.999857	0.636579	0.803975	0.702241	0.944855	1	0.814442
Total output value of farm	0.797651	0.689112	0.810317	0.60896	0.82626	0.705497	0.870268	0.814442	1
DMUs with inappropriate Data with respect to the chosen Model
No.	DMU
	None
No. of DMUs	130
Average	0.569539
SD	0.170148
Maximum	1
Minimum	0.316319
Frequency in Reference Set
Reference	Frequency to other DMUs
Liaoning	0
Hebei	0
Liaoning	12
Jilin	1
Jiangsu	5
Shandong	87
Sichuang	62
No. of DMUs in Data =				130
No. of DMUs with inappropriate Data =				0
No. of evaluated DMUs =				130
Average of scores =				0.569539
No. of efficient DMUs =				7
No. of inefficient DMUs =				123
No. of over iteration DMUs =				0
[BadOutput-C] LP started at 2021-01-27 16:59:38 and completed at 2021-01-27 16:59:39
Elapsed time = 1 seconds
Total number of simplex iterations = 1619

## Sheet: Sheet1
DUM	Time	(I)Number of employees in farm	(I)Planting area of crops	(I)Fertilizers consumption	(I)Pesticides usage	(I)Total power of agricultural machinery	(I)Effective irrigation area	(O)Total output value of farm	(OBad)Total carbon emissions from fertilizers, pesticides, agricultural membranes, agricultural diesel, agricultural irrigation and agricultural sowin	(OBad)Quantity of chemical fertilizer, pesticide, total residues of agricultural membrane
Hebei	2009	783.224	8682.5	316.2	86486	9861.1	4553	1818.65	847.352	211.043
Inner Mongolia	2009	260.028	6927.8	171.4	22329	2891.6	2949.8	697.98	450.39	113.038
Liaoning	2009	235.586	3919.1	133.6	54088	2142.9	1509.6	874.58	378.936	90.7778
Jilin	2009	254.997	5077.5	174.2	42374	2001.1	1684.8	734.65	400.305	115.868
Heilongjiang	2009	435.147	12129.2	198.9	66843	3401.3	3405.9	1177.28	701.103	133.273
Jiangsu	2009	571.896	7558.2	344	92305	3810.6	3813.7	1804.45	701.165	229.158
Anhui	2009	786.128	9036.2	312.8	110423	5108.9	3484.1	1245.68	703.096	209.608
Jiangxi	2009	375.666	5376.4	135.8	97593	3358.9	1840.4	712	379.195	93.5868
Shandong	2009	1233.83	10778.4	472.9	169043	11080.7	4896.9	2975.05	1122.92	318.976
Henan	2009	1607.89	14181.4	628.7	121409	9817.8	5033	2640.78	1211.85	416.139
Hubei	2009	861.928	7527.5	340.3	138902	3057.2	2350.1	1448.46	677.044	228.753
Hunan	2009	842.646	8019.3	231.6	115352	4352.4	2720.7	1532.63	579.881	157.021
Sichuang	2009	1049.52	9476.6	248	61891	2952.7	2523.7	1682.53	635.038	165.387
Hebei	2010	691.027	8718.4	322.9	84615	10151.3	4548	1888.29	851.372	215.302
Inner Mongolia	2010	242.325	7002.5	177.2	24302	3033.6	3027.5	746.11	465.951	117.001
Liaoning	2010	218.475	4073.8	140.1	69375	2248.7	1537.5	912.38	397.898	95.7876
Jilin	2010	251.915	5221.4	182.8	42784	2145	1726.8	780.96	415.05	121.485
Heilongjiang	2010	408.825	12156.2	214.9	73755	3736.3	3875.2	1261.46	728.661	144.067
Jiangsu	2010	499.61	7619.6	341.1	90126	3937.3	3819.7	1872.65	705.822	227.223
Anhui	2010	721.124	9053.4	319.8	116645	5409.8	3519.8	1286.01	716.507	214.509
Jiangxi	2010	345.697	5457.7	137.6	106530	3805	1852.4	720.08	388.582	95.2214
Shandong	2010	1138.04	10818.2	475.3	164924	11629	4955.3	3048.57	1133.52	320.421
Henan	2010	1406.31	14248.7	655.2	124867	10195.9	5081	2753.42	1244.61	433.593
Hubei	2010	758.436	7997.6	350.8	139969	3371	2379.8	1498.6	705.859	235.656
Hunan	2010	745.22	8216.1	236.6	118762	4651.5	2739	1598.38	593.353	160.46
Sichuang	2010	973.825	9478.8	248	62184	3155.1	2553.1	1767.84	638.525	165.451
Hebei	2011	816.072	8773.7	326.3	83006	10349.2	4596.6	1991.6	846.684	217.483
Inner Mongolia	2011	274.946	7109.9	176.9	24474	3172.7	3072.4	811.239	466.423	116.815
Liaoning	2011	251.791	4145.7	144.6	56565	2399.9	1588.4	1012.74	406.319	98.2517
Jilin	2011	257.399	5222.3	195.2	45595	2355	1807.5	837.651	431.8	129.73
Heilongjiang	2011	378.806	12222.9	228.4	77958	4097.8	4332.7	1365.91	752.45	153.114
Jiangsu	2011	515.846	7663.2	337.2	86500	4106.1	3817.9	1953.35	706.615	224.569
Anhui	2011	792.495	9022.9	329.7	117475	5657.1	3547.7	1336.56	729.048	221.04
Jiangxi	2011	361.956	5486.8	140.8	99537	4200	1867.7	762.963	390.92	96.974
Shandong	2011	1147.21	10865.4	473.6	164812	12098.3	4986.9	3168.34	1130.24	319.264
Henan	2011	1545.9	14258.6	673.7	128747	10515.8	5150.4	2871.42	1267.85	445.859
Hubei	2011	907.253	8009.6	354.9	139524	3571.2	2455.7	1591.52	712.58	238.312
Hunan	2011	891.245	8402	242.5	120431	4935.6	2762.4	1708.71	606.619	164.384
Sichuang	2011	1016.69	9565.6	251.2	61910	3426.1	2600.8	1870.38	649.017	167.598
Hebei	2012	826.714	8781.8	329.3	84831	10553.8	4603.1	2062.72	859.112	219.556
Inner Mongolia	2012	279.159	7154	189	29924	3280.6	3125.2	858.537	488.55	125.039
Liaoning	2012	263.283	4210.6	146.9	59053	2526.9	1698.8	1080.6	413.636	99.8882
Jilin	2012	259.711	5315.1	206.7	51239	2554.7	1851.9	876.288	449.409	137.484
Heilongjiang	2012	390.962	12237	240.3	80511	4552.9	4776.5	1445.13	773.705	161.066
Jiangsu	2012	505.608	7651.6	331	83675	4214.6	3929.7	1961.44	704.477	220.459
Anhui	2012	767.017	8969.6	333.5	116741	5902.8	3585.1	1350.52	734.069	223.524
Jiangxi	2012	351.641	5524.9	141.3	100413	4599.7	1907.1	793.093	395.171	97.3684
Shandong	2012	1080.64	10867	476.3	161955	12419.9	5058.1	3253.53	1127.99	320.873
Henan	2012	1557.72	14262.2	684.4	128289	10872.7	5205.6	2944.4	1279.99	452.826
Hubei	2012	861.72	8078.9	354.9	139524	3842.2	2548.9	1658.6	714.937	238.312
Hunan	2012	902.441	8511.9	249.1	122980	5189.2	2715.8	1769.7	620.79	168.859
Sichuang	2012	1013.37	9657	253	60317	3694	2662.7	1966.52	656.634	168.734
Hebei	2013	836.328	8749.2	331	86720	10762.7	4349	2145.18	866.621	220.846
Inner Mongolia	2013	285.791	7211.2	202.4	31332	3430.6	2957.8	942.22	509.766	133.935
Liaoning	2013	263.148	4208.8	151.8	60035	2632	1407.8	1140.71	419.332	103.132
Jilin	2013	260.504	5413.1	216.8	51011	2730	1510.1	928.87	462.762	144.055
Heilongjiang	2013	411.002	12200.8	245	84016	4849.3	5342.1	1530.11	780.733	164.305
Jiangsu	2013	492.166	7683.6	326.8	81157	4405.6	3785.3	2025.7	704.654	217.646
Anhui	2013	734.373	8945.6	338.4	117774	6140.3	4305.5	1394.23	742.447	226.798
Jiangxi	2013	341.553	5552.6	141.6	99922	2014.1	1995.6	834.51	397.836	97.5501
Shandong	2013	1075.16	10976.4	472.7	158384	12739.8	4729	3397.59	1123.13	318.361
Henan	2013	1496.3	14323.5	696.4	130058	11150	4969.1	3065.06	1300.24	460.841
Hubei	2013	820.981	8106.2	351.9	127152	4081.1	2791.4	1735.69	710.463	235.756
Hunan	2013	895.314	8650	248.2	124298	5434	3084.3	1819.25	627.845	168.369
Sichuang	2013	1010.38	9682.2	251.1	59954	3953.1	2616.5	2037.06	656.274	167.491
Hebei	2014	805.847	8713.1	335.6	86329	10942.9	4404.2	2211.68	868.686	223.836
Inner Mongolia	2014	294.873	7356	222.7	30875	3632.6	3011.9	967.66	541.322	147.193
Liaoning	2014	265.18	4164.1	151.6	60294	2730.2	1474	1157.83	418.684	103.017
Jilin	2014	259.268	5615.3	226.7	59517	2919.1	1628.4	990.17	480.051	150.909
Heilongjiang	2014	473.521	12225.9	251.9	87381	5155.5	5305.2	1621.91	791.577	168.948
Jiangsu	2014	479.541	7678.6	323.6	79531	4650	3890.5	2106.72	703.013	215.515
Anhui	2014	710.113	8945.5	341.4	113974	6365.8	4331.7	1463.95	743.97	228.57
Jiangxi	2014	336.285	5570.5	142.9	94764	2118.4	2001.6	866.22	397.564	98.1544
Shandong	2014	1048.26	11037.9	468.1	156350	13101.4	4901.9	3553.88	1109.52	315.134
Henan	2014	1578.04	14378.3	705.8	129866	11476.8	5101.1	3184.59	1309.85	466.898
Hubei	2014	753.126	8112.3	348.3	126099	4292.9	2855.3	1789.5	709.478	233.392
Hunan	2014	897.999	8764.5	247.8	124277	5672.1	3101.7	1895.66	631.904	168.113
Sichuang	2014	998.123	9668.6	250.2	59385	4160.1	2666.3	2116.5	656.29	166.902
Hebei	2015	798.822	8739.8	335.5	83328	11102.8	4448	2273.61	869.379	223.621
Inner Mongolia	2015	294.989	7567.9	229.4	32961	3805.1	3086.9	1025.72	561.597	151.708
Liaoning	2015	304.285	4219.9	152.1	59875	2813.9	1520.3	1317.6	417.369	103.278
Jilin	2015	255.325	5679.1	231.2	62285	3152.5	1790.9	1037.7	489.282	153.986
Heilongjiang	2015	442.133	12294	255.3	82949	5442.3	5530.8	1709.5	794.34	170.923
Jiangsu	2015	463.521	7745	320	78100	4825.5	3952.5	2176.25	698.516	213.037
Anhui	2015	691.486	8950.5	338.7	111048	6581	4400.3	1535.68	742.694	226.687
Jiangxi	2015	364.78	5579.1	143.6	93873	2260.8	2027.7	919.928	398.576	98.5734
Shandong	2015	1013.49	11026.5	463.5	151004	13353	4964.4	3720.91	1099.19	311.841
Henan	2015	1560.98	14425	716.1	128748	11710.1	5210.6	3362.93	1318.68	473.522
Hubei	2015	681.437	7952.4	333.9	120685	4468.1	2899.1	1870.02	689.094	223.782
Hunan	2015	874.943	8717	246.5	122353	5894.1	3113.3	1979.07	629.462	167.183
Sichuang	2015	978.46	9689.9	249.8	58912	4404.5	2735.1	2175.77	657.67	166.637
Hebei	2016	901.016	8467.5	331.8	81691	7402	4457.6	2346.36	812.818	221.139
Inner Mongolia	2016	298.062	8957.2	234.6	32339	3331.1	3131.5	1054.44	610.142	155.063
Liaoning	2016	348.481	4242.7	148.1	56264	2168.5	1573	1220.1	409.338	100.451
Jilin	2016	288.692	6063.2	233.6	58523	3105.3	1832.2	1092.7	502.054	155.362
Heilongjiang	2016	418.803	14829.5	252.8	82474	5634.3	5932.7	1801.81	871.975	169.269
Jiangsu	2016	435.595	7639.9	312.5	76184	4906.6	4054.1	2187.13	688.194	208.074
Anhui	2016	697.353	8790.1	327	105704	6867.5	4437.5	1574.07	724.13	218.805
Jiangxi	2016	370.553	5668.9	142	92188	2201.6	2036.8	964.08	397.911	97.437
Shandong	2016	989.618	11278.6	456.5	148640	9797.6	5161.2	3906.95	1096.21	307.137
Henan	2016	1596.48	14902.7	715	127107	9855	5242.9	3561.35	1331.11	472.737
Hubei	2016	666.559	7908.5	328	117401	4187.8	2905.6	1963.52	678.926	219.743
Hunan	2016	1021.63	8341.5	246.4	118661	6097.5	3132.4	2056.26	616.269	166.94
Sichuang	2016	994.802	9493.8	249	58038	4267.3	2813.6	2421.63	650.664	166.076
Hebei	2017	735.319	8381.6	322	77623	7580.6	4474.7	2461.33	797.526	214.462
Inner Mongolia	2017	300.555	9014.2	235	35618	3483.6	3174.8	1091.35	608.914	155.474
Liaoning	2017	300.741	4172.3	145.5	57474	2215.1	1610.6	1262.81	398.186	98.6966
Jilin	2017	213.242	6086.2	231	56294	3284.7	1893.1	1169.19	500.439	153.572
Heilongjiang	2017	464.717	14767.6	251.2	83218	5813.8	6031	1875.68	868.492	168.239
Jiangsu	2017	420.204	7556.4	303.9	73167	4991.4	4131.9	2263.68	753.464	202.344
Anhui	2017	664.586	8726.7	318.7	99394	6312.9	4504.1	1643.33	711.944	213.101
Jiangxi	2017	365.454	5638.5	135	87737	2309.6	2039.4	1019.04	389.955	92.6719
Shandong	2017	894.379	11107.8	440	140670	10144	5191.1	4078.86	1063.74	295.904
Henan	2017	1501.58	14732.5	706.7	120713	10038.3	5273.6	3739.41	1310.1	466.964
Hubei	2017	617.661	7956.1	317.9	109588	4335.1	2919.2	2053.85	667.034	212.773
Hunan	2017	754.921	8322	245.3	116023	6254.8	3145.9	2117.94	613.971	166.098
Sichuang	2017	1032.15	9575.1	242	55751	4420.3	2873.1	2547.55	645.088	161.397
Hebei	2018	735.436	8197.13	312.396	61450	7706.2	4492.33	2511.72	762.171	207.228
Inner Mongolia	2018	292.335	8824.07	222.672	29585	3663.66	3196.52	1133.89	592.781	147.156
Liaoning	2018	306.561	4207.11	145.025	55070	2243.72	1619.33	1293.01	390.43	98.1992
Jilin	2018	217.612	6080.89	228.297	50991	3466	1893.05	1201.37	493.398	151.505
Heilongjiang	2018	476.001	14673.3	245.64	74182	6084.65	6119.57	1960.29	855.944	164.149
Jiangsu	2018	397.204	7520.23	292.45	69600	5017.71	4179.83	2282.92	665.828	194.733
Anhui	2018	652.846	8771.11	311.8	94177	6543.81	4538.29	1678.02	705.749	208.357
Jiangxi	2018	356.826	5555.81	123.197	77183	2381.97	2032.02	1061.42	372.044	84.4591
Shandong	2018	855.367	11076.8	420.349	129882	10415.2	5235.99	4237.83	1029.81	282.49
Henan	2018	1516.86	14783.4	692.793	113603	10204.5	5288.69	3873.74	1292.95	457.524
Hubei	2018	594.258	7952.9	295.819	103317	4424.61	2931.9	2132.13	643.114	198.084
Hunan	2018	726.688	8111.09	242.615	114155	6338.57	3164	2184.98	605.214	164.261
Sichuang	2018	1011.52	9615.32	235.207	51276	4603.88	2932.54	2665.64	633.473	156.65
