# Supplementary material for: Research on the degree of coupling of the Internet development level and agricultural——Ecological efficiency based on 2009–2018 data from 13 major grain-producing areas in China
Source: PLoS One. 2021 Jul 26;16(7):e0254078. doi: 10.1371/journal.pone.0254078 (PMC8312977; doi:10.1371/journal.pone.0254078)
Supplement: S2 File — (XLSX) [file pone.0254078.s002.xlsx]

## Sheet: Sheet1
	2009	2010	2011	2012	2013	2014	2015	2016	2017	2018
Hebei	0.26	0.31	0.36	0.42	0.47	0.49	0.51	0.53	0.54	0.56
Inner Mongolia	0.24	0.31	0.35	0.39	0.44	0.46	0.5	0.52	0.52	0.54
Liaoning	0.37	0.44	0.48	0.5	0.56	0.59	0.62	0.63	0.63	0.63
Jilin	0.27	0.32	0.35	0.39	0.42	0.45	0.48	0.51	0.52	0.55
Heilongjiang	0.24	0.3	0.32	0.35	0.4	0.42	0.45	0.48	0.49	0.52
Jiangsu	0.36	0.43	0.47	0.5	0.52	0.54	0.56	0.57	0.57	0.58
Anhui	0.17	0.23	0.27	0.31	0.36	0.37	0.39	0.44	0.47	0.5
Jiangxi	0.18	0.21	0.24	0.29	0.33	0.34	0.39	0.45	0.47	0.51
Shandong	0.29	0.35	0.38	0.4	0.45	0.48	0.49	0.53	0.55	0.57
Henan	0.21	0.26	0.28	0.3	0.35	0.37	0.39	0.43	0.45	0.48
Hubei	0.26	0.33	0.37	0.4	0.43	0.45	0.47	0.51	0.53	0.57
Hunan	0.22	0.27	0.3	0.33	0.36	0.39	0.4	0.44	0.46	0.5
Sichuan	0.2	0.24	0.28	0.32	0.35	0.37	0.4	0.44	0.45	0.48
Mean value	0.25	0.31	0.34	0.38	0.42	0.44	0.44	0.5	0.51	0.54
