# Supplementary material for: Research on the degree of coupling of the Internet development level and agricultural——Ecological efficiency based on 2009–2018 data from 13 major grain-producing areas in China
Source: PLoS One. 2021 Jul 26;16(7):e0254078. doi: 10.1371/journal.pone.0254078 (PMC8312977; doi:10.1371/journal.pone.0254078)
Supplement: S3 File — (XLSX) [file pone.0254078.s003.xlsx]

## Sheet: Sheet1
		Input index						Output index	Bad output index
DUM	Time	Number of employees in farm	Planting area of crops	Fertilizers consumption	Pesticides usage	Total power of agricultural machinery	Effective irrigation area	Total output value of farm	Total carbon emissions from fertilizers, pesticides, agricultural membranes, agricultural diesel, agricultural irrigation and agricultural sowin	Quantity of chemical fertilizer, pesticide, total residues of agricultural membrane
Hebei	2009	783.224	8682.5	316.2	86486	9861.1	4553	1818.65	847.352	211.043
Inner Mongolia	2009	260.028	6927.8	171.4	22329	2891.6	2949.8	697.98	450.39	113.038
Liaoning	2009	235.586	3919.1	133.6	54088	2142.9	1509.6	874.58	378.936	90.7778
Jilin	2009	254.997	5077.5	174.2	42374	2001.1	1684.8	734.65	400.305	115.868
Heilongjiang	2009	435.147	12129.2	198.9	66843	3401.3	3405.9	1177.28	701.103	133.273
Jiangsu	2009	571.896	7558.2	344	92305	3810.6	3813.7	1804.45	701.165	229.158
Anhui	2009	786.128	9036.2	312.8	110423	5108.9	3484.1	1245.68	703.096	209.608
Jiangxi	2009	375.666	5376.4	135.8	97593	3358.9	1840.4	712	379.195	93.5868
Shandong	2009	1233.83	10778.4	472.9	169043	11080.7	4896.9	2975.05	1122.92	318.976
Henan	2009	1607.89	14181.4	628.7	121409	9817.8	5033	2640.78	1211.85	416.139
Hubei	2009	861.928	7527.5	340.3	138902	3057.2	2350.1	1448.46	677.044	228.753
Hunan	2009	842.646	8019.3	231.6	115352	4352.4	2720.7	1532.63	579.881	157.021
Sichuang	2009	1049.52	9476.6	248	61891	2952.7	2523.7	1682.53	635.038	165.387
Hebei	2010	691.027	8718.4	322.9	84615	10151.3	4548	1888.29	851.372	215.302
Inner Mongolia	2010	242.325	7002.5	177.2	24302	3033.6	3027.5	746.11	465.951	117.001
Liaoning	2010	218.475	4073.8	140.1	69375	2248.7	1537.5	912.38	397.898	95.7876
Jilin	2010	251.915	5221.4	182.8	42784	2145	1726.8	780.96	415.05	121.485
Heilongjiang	2010	408.825	12156.2	214.9	73755	3736.3	3875.2	1261.46	728.661	144.067
Jiangsu	2010	499.61	7619.6	341.1	90126	3937.3	3819.7	1872.65	705.822	227.223
Anhui	2010	721.124	9053.4	319.8	116645	5409.8	3519.8	1286.01	716.507	214.509
Jiangxi	2010	345.697	5457.7	137.6	106530	3805	1852.4	720.08	388.582	95.2214
Shandong	2010	1138.04	10818.2	475.3	164924	11629	4955.3	3048.57	1133.52	320.421
Henan	2010	1406.31	14248.7	655.2	124867	10195.9	5081	2753.42	1244.61	433.593
Hubei	2010	758.436	7997.6	350.8	139969	3371	2379.8	1498.6	705.859	235.656
Hunan	2010	745.22	8216.1	236.6	118762	4651.5	2739	1598.38	593.353	160.46
Sichuang	2010	973.825	9478.8	248	62184	3155.1	2553.1	1767.84	638.525	165.451
Hebei	2011	816.072	8773.7	326.3	83006	10349.2	4596.6	1991.6	846.684	217.483
Inner Mongolia	2011	274.946	7109.9	176.9	24474	3172.7	3072.4	811.239	466.423	116.815
Liaoning	2011	251.791	4145.7	144.6	56565	2399.9	1588.4	1012.74	406.319	98.2517
Jilin	2011	257.399	5222.3	195.2	45595	2355	1807.5	837.651	431.8	129.73
Heilongjiang	2011	378.806	12222.9	228.4	77958	4097.8	4332.7	1365.91	752.45	153.114
Jiangsu	2011	515.846	7663.2	337.2	86500	4106.1	3817.9	1953.35	706.615	224.569
Anhui	2011	792.495	9022.9	329.7	117475	5657.1	3547.7	1336.56	729.048	221.04
Jiangxi	2011	361.956	5486.8	140.8	99537	4200	1867.7	762.963	390.92	96.974
Shandong	2011	1147.21	10865.4	473.6	164812	12098.3	4986.9	3168.34	1130.24	319.264
Henan	2011	1545.9	14258.6	673.7	128747	10515.8	5150.4	2871.42	1267.85	445.859
Hubei	2011	907.253	8009.6	354.9	139524	3571.2	2455.7	1591.52	712.58	238.312
Hunan	2011	891.245	8402	242.5	120431	4935.6	2762.4	1708.71	606.619	164.384
Sichuang	2011	1016.69	9565.6	251.2	61910	3426.1	2600.8	1870.38	649.017	167.598
Hebei	2012	826.714	8781.8	329.3	84831	10553.8	4603.1	2062.72	859.112	219.556
Inner Mongolia	2012	279.159	7154	189	29924	3280.6	3125.2	858.537	488.55	125.039
Liaoning	2012	263.283	4210.6	146.9	59053	2526.9	1698.8	1080.6	413.636	99.8882
Jilin	2012	259.711	5315.1	206.7	51239	2554.7	1851.9	876.288	449.409	137.484
Heilongjiang	2012	390.962	12237	240.3	80511	4552.9	4776.5	1445.13	773.705	161.066
Jiangsu	2012	505.608	7651.6	331	83675	4214.6	3929.7	1961.44	704.477	220.459
Anhui	2012	767.017	8969.6	333.5	116741	5902.8	3585.1	1350.52	734.069	223.524
Jiangxi	2012	351.641	5524.9	141.3	100413	4599.7	1907.1	793.093	395.171	97.3684
Shandong	2012	1080.64	10867	476.3	161955	12419.9	5058.1	3253.53	1127.99	320.873
Henan	2012	1557.72	14262.2	684.4	128289	10872.7	5205.6	2944.4	1279.99	452.826
Hubei	2012	861.72	8078.9	354.9	139524	3842.2	2548.9	1658.6	714.937	238.312
Hunan	2012	902.441	8511.9	249.1	122980	5189.2	2715.8	1769.7	620.79	168.859
Sichuang	2012	1013.37	9657	253	60317	3694	2662.7	1966.52	656.634	168.734
Hebei	2013	836.328	8749.2	331	86720	10762.7	4349	2145.18	866.621	220.846
Inner Mongolia	2013	285.791	7211.2	202.4	31332	3430.6	2957.8	942.22	509.766	133.935
Liaoning	2013	263.148	4208.8	151.8	60035	2632	1407.8	1140.71	419.332	103.132
Jilin	2013	260.504	5413.1	216.8	51011	2730	1510.1	928.87	462.762	144.055
Heilongjiang	2013	411.002	12200.8	245	84016	4849.3	5342.1	1530.11	780.733	164.305
Jiangsu	2013	492.166	7683.6	326.8	81157	4405.6	3785.3	2025.7	704.654	217.646
Anhui	2013	734.373	8945.6	338.4	117774	6140.3	4305.5	1394.23	742.447	226.798
Jiangxi	2013	341.553	5552.6	141.6	99922	2014.1	1995.6	834.51	397.836	97.5501
Shandong	2013	1075.16	10976.4	472.7	158384	12739.8	4729	3397.59	1123.13	318.361
Henan	2013	1496.3	14323.5	696.4	130058	11150	4969.1	3065.06	1300.24	460.841
Hubei	2013	820.981	8106.2	351.9	127152	4081.1	2791.4	1735.69	710.463	235.756
Hunan	2013	895.314	8650	248.2	124298	5434	3084.3	1819.25	627.845	168.369
Sichuang	2013	1010.38	9682.2	251.1	59954	3953.1	2616.5	2037.06	656.274	167.491
Hebei	2014	805.847	8713.1	335.6	86329	10942.9	4404.2	2211.68	868.686	223.836
Inner Mongolia	2014	294.873	7356	222.7	30875	3632.6	3011.9	967.66	541.322	147.193
Liaoning	2014	265.18	4164.1	151.6	60294	2730.2	1474	1157.83	418.684	103.017
Jilin	2014	259.268	5615.3	226.7	59517	2919.1	1628.4	990.17	480.051	150.909
Heilongjiang	2014	473.521	12225.9	251.9	87381	5155.5	5305.2	1621.91	791.577	168.948
Jiangsu	2014	479.541	7678.6	323.6	79531	4650	3890.5	2106.72	703.013	215.515
Anhui	2014	710.113	8945.5	341.4	113974	6365.8	4331.7	1463.95	743.97	228.57
Jiangxi	2014	336.285	5570.5	142.9	94764	2118.4	2001.6	866.22	397.564	98.1544
Shandong	2014	1048.26	11037.9	468.1	156350	13101.4	4901.9	3553.88	1109.52	315.134
Henan	2014	1578.04	14378.3	705.8	129866	11476.8	5101.1	3184.59	1309.85	466.898
Hubei	2014	753.126	8112.3	348.3	126099	4292.9	2855.3	1789.5	709.478	233.392
Hunan	2014	897.999	8764.5	247.8	124277	5672.1	3101.7	1895.66	631.904	168.113
Sichuang	2014	998.123	9668.6	250.2	59385	4160.1	2666.3	2116.5	656.29	166.902
Hebei	2015	798.822	8739.8	335.5	83328	11102.8	4448	2273.61	869.379	223.621
Inner Mongolia	2015	294.989	7567.9	229.4	32961	3805.1	3086.9	1025.72	561.597	151.708
Liaoning	2015	304.285	4219.9	152.1	59875	2813.9	1520.3	1317.6	417.369	103.278
Jilin	2015	255.325	5679.1	231.2	62285	3152.5	1790.9	1037.7	489.282	153.986
Heilongjiang	2015	442.133	12294	255.3	82949	5442.3	5530.8	1709.5	794.34	170.923
Jiangsu	2015	463.521	7745	320	78100	4825.5	3952.5	2176.25	698.516	213.037
Anhui	2015	691.486	8950.5	338.7	111048	6581	4400.3	1535.68	742.694	226.687
Jiangxi	2015	364.78	5579.1	143.6	93873	2260.8	2027.7	919.928	398.576	98.5734
Shandong	2015	1013.49	11026.5	463.5	151004	13353	4964.4	3720.91	1099.19	311.841
Henan	2015	1560.98	14425	716.1	128748	11710.1	5210.6	3362.93	1318.68	473.522
Hubei	2015	681.437	7952.4	333.9	120685	4468.1	2899.1	1870.02	689.094	223.782
Hunan	2015	874.943	8717	246.5	122353	5894.1	3113.3	1979.07	629.462	167.183
Sichuang	2015	978.46	9689.9	249.8	58912	4404.5	2735.1	2175.77	657.67	166.637
Hebei	2016	901.016	8467.5	331.8	81691	7402	4457.6	2346.36	812.818	221.139
Inner Mongolia	2016	298.062	8957.2	234.6	32339	3331.1	3131.5	1054.44	610.142	155.063
Liaoning	2016	348.481	4242.7	148.1	56264	2168.5	1573	1220.1	409.338	100.451
Jilin	2016	288.692	6063.2	233.6	58523	3105.3	1832.2	1092.7	502.054	155.362
Heilongjiang	2016	418.803	14829.5	252.8	82474	5634.3	5932.7	1801.81	871.975	169.269
Jiangsu	2016	435.595	7639.9	312.5	76184	4906.6	4054.1	2187.13	688.194	208.074
Anhui	2016	697.353	8790.1	327	105704	6867.5	4437.5	1574.07	724.13	218.805
Jiangxi	2016	370.553	5668.9	142	92188	2201.6	2036.8	964.08	397.911	97.437
Shandong	2016	989.618	11278.6	456.5	148640	9797.6	5161.2	3906.95	1096.21	307.137
Henan	2016	1596.48	14902.7	715	127107	9855	5242.9	3561.35	1331.11	472.737
Hubei	2016	666.559	7908.5	328	117401	4187.8	2905.6	1963.52	678.926	219.743
Hunan	2016	1021.63	8341.5	246.4	118661	6097.5	3132.4	2056.26	616.269	166.94
Sichuang	2016	994.802	9493.8	249	58038	4267.3	2813.6	2421.63	650.664	166.076
Hebei	2017	735.319	8381.6	322	77623	7580.6	4474.7	2461.33	797.526	214.462
Inner Mongolia	2017	300.555	9014.2	235	35618	3483.6	3174.8	1091.35	608.914	155.474
Liaoning	2017	300.741	4172.3	145.5	57474	2215.1	1610.6	1262.81	398.186	98.6966
Jilin	2017	213.242	6086.2	231	56294	3284.7	1893.1	1169.19	500.439	153.572
Heilongjiang	2017	464.717	14767.6	251.2	83218	5813.8	6031	1875.68	868.492	168.239
Jiangsu	2017	420.204	7556.4	303.9	73167	4991.4	4131.9	2263.68	753.464	202.344
Anhui	2017	664.586	8726.7	318.7	99394	6312.9	4504.1	1643.33	711.944	213.101
Jiangxi	2017	365.454	5638.5	135	87737	2309.6	2039.4	1019.04	389.955	92.6719
Shandong	2017	894.379	11107.8	440	140670	10144	5191.1	4078.86	1063.74	295.904
Henan	2017	1501.58	14732.5	706.7	120713	10038.3	5273.6	3739.41	1310.1	466.964
Hubei	2017	617.661	7956.1	317.9	109588	4335.1	2919.2	2053.85	667.034	212.773
Hunan	2017	754.921	8322	245.3	116023	6254.8	3145.9	2117.94	613.971	166.098
Sichuang	2017	1032.15	9575.1	242	55751	4420.3	2873.1	2547.55	645.088	161.397
Hebei	2018	735.436	8197.13	312.396	61450	7706.2	4492.33	2511.72	762.171	207.228
Inner Mongolia	2018	292.335	8824.07	222.672	29585	3663.66	3196.52	1133.89	592.781	147.156
Liaoning	2018	306.561	4207.11	145.025	55070	2243.72	1619.33	1293.01	390.43	98.1992
Jilin	2018	217.612	6080.89	228.297	50991	3466	1893.05	1201.37	493.398	151.505
Heilongjiang	2018	476.001	14673.3	245.64	74182	6084.65	6119.57	1960.29	855.944	164.149
Jiangsu	2018	397.204	7520.23	292.45	69600	5017.71	4179.83	2282.92	665.828	194.733
Anhui	2018	652.846	8771.11	311.8	94177	6543.81	4538.29	1678.02	705.749	208.357
Jiangxi	2018	356.826	5555.81	123.197	77183	2381.97	2032.02	1061.42	372.044	84.4591
Shandong	2018	855.367	11076.8	420.349	129882	10415.2	5235.99	4237.83	1029.81	282.49
Henan	2018	1516.86	14783.4	692.793	113603	10204.5	5288.69	3873.74	1292.95	457.524
Hubei	2018	594.258	7952.9	295.819	103317	4424.61	2931.9	2132.13	643.114	198.084
Hunan	2018	726.688	8111.09	242.615	114155	6338.57	3164	2184.98	605.214	164.261
Sichuang	2018	1011.52	9615.32	235.207	51276	4603.88	2932.54	2665.64	633.473	156.65
